# Supplementary material for: RNA‐seq profiling reveals different pathways between remodeled vessels and myocardium in hypertrophic cardiomyopathy
Source: Microcirculation. 2022 Oct 14;29(8):e12790. doi: 10.1111/micc.12790 (PMC9787970; doi:10.1111/micc.12790)
Supplement: Supplementary file 1 — Table S1 [file MICC-29-e12790-s001.xls]

## Sheet: Sheet1
TAB 1 supp. - CARDIOMYOCYTES (DEGs)
gene_name	baseMean	log2FoldChange	lfcSE	stat	pvalue	padj
ENSG00000239951|IGKV3-20	14.7762	-23.8217	2.81086	-8.47489	2.35293e-17	3.34908e-13
ENSG00000287527|AC005753.3	12.4317	-23.5383	2.79894	-8.40969	4.11082e-17	3.34908e-13
ENSG00000173208|ABCD2	60.6877	6.80964	0.89593	7.60064	2.94676e-14	1.60049e-10
ENSG00000269711|AC008763.3	80.78	23.2046	3.19373	7.26567	3.71196e-13	1.51207e-09
ENSG00000163596|ICA1L	61.39	5.50741	0.776051	7.09672	1.27755e-12	4.16328e-09
ENSG00000133392|MYH11	7592.11	-6.60037	0.974514	-6.77298	1.26156e-11	2.70096e-08
ENSG00000107796|ACTA2	9834.36	-5.56885	0.823092	-6.76576	1.32611e-11	2.70096e-08
ENSG00000240045|STRIT1	19.4211	6.98588	1.03197	6.76945	1.29272e-11	2.70096e-08
ENSG00000075303|SLC25A40	96.0323	4.6203	0.688824	6.70753	1.97952e-11	3.58381e-08
ENSG00000117594|HSD11B1	43.391	8.14629	1.21806	6.68795	2.26323e-11	3.6877e-08
ENSG00000248538|AC022784.1	38.173	5.77823	0.886804	6.51579	7.23082e-11	1.07108e-07
ENSG00000164122|ASB5	30.5689	7.64204	1.18547	6.44643	1.14513e-10	1.42604e-07
ENSG00000234545|FAM133B	1103.94	-6.00158	0.929349	-6.45783	1.06216e-10	1.42604e-07
ENSG00000260000|AL133338.1	44.7444	6.15299	0.956002	6.43617	1.22527e-10	1.42604e-07
ENSG00000197557|TTC30A	62.3319	4.39138	0.691817	6.34761	2.18685e-10	2.37551e-07
ENSG00000100625|SIX4	12.8821	19.0041	3.01689	6.29924	2.99118e-10	3.04614e-07
ENSG00000168894|RNF181	359.505	1.66478	0.269019	6.18835	6.07986e-10	5.50362e-07
ENSG00000144120|TMEM177	38.4546	4.60451	0.743873	6.18991	6.01976e-10	5.50362e-07
ENSG00000135723|FHOD1	33.2257	7.76164	1.26574	6.13211	8.67193e-10	7.43686e-07
ENSG00000189292|ALKAL2	33.706	7.78101	1.30129	5.97947	2.23867e-09	1.82385e-06
ENSG00000286952|AC093928.1	26.8842	7.45776	1.25195	5.95694	2.57009e-09	1.99414e-06
ENSG00000187837|HIST1H1C	348.569	1.8055	0.305535	5.90928	3.43598e-09	2.54481e-06
ENSG00000171703|TCEA2	439.723	-3.78899	0.646369	-5.86197	4.57417e-09	3.2405e-06
ENSG00000168237|GLYCTK	27.7518	7.50121	1.28454	5.83962	5.23212e-09	3.55217e-06
ENSG00000228624|HDAC2-AS2	16.1504	6.71816	1.15567	5.81321	6.12865e-09	3.71136e-06
ENSG00000267419|AC011477.1	240.617	-7.66433	1.31839	-5.81339	6.12203e-09	3.71136e-06
ENSG00000100836|PABPN1	889.85	-4.01745	0.691159	-5.81263	6.14991e-09	3.71136e-06
ENSG00000198825|INPP5F	77.9096	3.88104	0.676495	5.73698	9.63791e-09	5.60857e-06
ENSG00000186952|TMEM232	10.9076	6.15963	1.0752	5.72885	1.01115e-08	5.68129e-06
ENSG00000102078|SLC25A14	74.3723	4.27674	0.751103	5.69394	1.24141e-08	6.74249e-06
ENSG00000116266|STXBP3	191.976	2.11014	0.373119	5.6554	1.55479e-08	8.1722e-06
ENSG00000105698|USF2	806.38	-4.03433	0.715275	-5.64025	1.69806e-08	8.3843e-06
ENSG00000116954|RRAGC	423.485	-2.26994	0.402111	-5.64506	1.65124e-08	8.3843e-06
ENSG00000122786|CALD1	7156.77	-3.08604	0.548951	-5.62169	1.89093e-08	9.00473e-06
ENSG00000233766|AC098617.1	25.5439	7.37988	1.31366	5.61778	1.93424e-08	9.00473e-06
ENSG00000165626|BEND7	25.2211	7.36243	1.31232	5.61025	2.02038e-08	9.14446e-06
ENSG00000128512|DOCK4	80.4637	2.6546	0.473713	5.60381	2.09694e-08	9.23446e-06
ENSG00000137441|FGFBP2	17.2858	6.81821	1.22295	5.5752	2.47244e-08	1.06016e-05
ENSG00000166913|YWHAB	2310.69	-1.92317	0.346455	-5.55099	2.84063e-08	1.12833e-05
ENSG00000204316|MRPL38	787.996	-2.22686	0.400916	-5.55444	2.78497e-08	1.12833e-05
ENSG00000108823|SGCA	871.551	-1.46751	0.264763	-5.54274	2.97768e-08	1.12833e-05
ENSG00000144199|FAHD2B	307.72	-2.33209	0.420702	-5.54333	2.96775e-08	1.12833e-05
ENSG00000163382|NAXE	2643.83	-3.43089	0.61715	-5.55924	2.70946e-08	1.12833e-05
ENSG00000238142|BX284668.5	21.6998	3.8085	0.688308	5.53313	3.14566e-08	1.16439e-05
ENSG00000185261|KIAA0825	15.8137	6.68822	1.2096	5.52926	3.21576e-08	1.16439e-05
ENSG00000186300|ZNF555	47.5761	5.31906	0.966535	5.50323	3.72905e-08	1.32089e-05
ENSG00000223923|AC010136.1	31.5285	4.35726	0.794681	5.48303	4.18109e-08	1.43226e-05
ENSG00000165476|REEP3	357.047	-1.82474	0.333117	-5.47777	4.30716e-08	1.43226e-05
ENSG00000213626|LBH	2185.33	-1.52288	0.277852	-5.48091	4.23149e-08	1.43226e-05
ENSG00000143578|CREB3L4	21.6965	6.5552	1.20259	5.45089	5.01184e-08	1.63326e-05
ENSG00000173230|GOLGB1	3946.66	-2.98104	0.547408	-5.44574	5.15911e-08	1.64829e-05
ENSG00000229108|LINC02587	18.3492	6.90484	1.26932	5.43979	5.3342e-08	1.65065e-05
ENSG00000167363|FN3K	358.176	-6.16146	1.13404	-5.43319	5.5356e-08	1.65065e-05
ENSG00000184113|CLDN5	1774.26	-3.79821	0.698458	-5.43799	5.3886e-08	1.65065e-05
ENSG00000110888|CAPRIN2	1107.7	-4.12661	0.759682	-5.43203	5.57172e-08	1.65065e-05
ENSG00000223745|CCDC18-AS1	1074.68	-6.45106	1.18888	-5.42618	5.7574e-08	1.6752e-05
ENSG00000101182|PSMA7	9601.74	-2.77112	0.511331	-5.41943	5.97888e-08	1.70912e-05
ENSG00000185847|LINC01405	222.033	3.8559	0.711932	5.41611	6.09111e-08	1.71118e-05
ENSG00000245849|RAD51-AS1	18.2866	6.89899	1.28156	5.38329	7.31358e-08	2.01979e-05
ENSG00000204682|MIR1915HG	15.5977	6.67288	1.24281	5.36919	7.90891e-08	2.11409e-05
ENSG00000179271|GADD45GIP1	3343.92	-3.31509	0.617442	-5.36907	7.91453e-08	2.11409e-05
ENSG00000100815|TRIP11	1043.58	-1.53267	0.285866	-5.36152	8.25256e-08	2.1344e-05
ENSG00000172046|USP19	139.686	3.32905	0.620769	5.36279	8.19457e-08	2.1344e-05
ENSG00000164849|GPR146	84.9353	3.38516	0.632378	5.35307	8.64734e-08	2.20156e-05
ENSG00000254141|AC103853.2	9.85554	6.00453	1.12243	5.34959	8.8152e-08	2.20977e-05
ENSG00000270069|MIR222HG	24.7735	7.33714	1.37265	5.34522	9.03083e-08	2.22952e-05
ENSG00000170190|SLC16A5	44.5426	3.42199	0.640968	5.33878	9.35738e-08	2.27566e-05
ENSG00000108848|LUC7L3	1713.29	-2.41722	0.45418	-5.32216	1.02541e-07	2.45705e-05
ENSG00000274286|ADRA2B	19.3425	6.98208	1.31329	5.3165	1.05783e-07	2.49801e-05
ENSG00000108176|DNAJC12	31.9172	5.97996	1.12671	5.30747	1.11156e-07	2.58739e-05
ENSG00000268129|AC026304.1	12.0189	6.29405	1.1938	5.27228	1.34741e-07	3.09222e-05
ENSG00000177614|PGBD5	22.714	4.45271	0.846912	5.25759	1.45955e-07	3.30304e-05
ENSG00000107890|ANKRD26	362.572	-1.8823	0.358314	-5.25322	1.49462e-07	3.33608e-05
ENSG00000259366|AC108449.2	14.4287	6.5595	1.25168	5.24057	1.60078e-07	3.49204e-05
ENSG00000179133|C10orf67	19.2407	6.97314	1.3308	5.23982	1.60736e-07	3.49204e-05
ENSG00000196781|TLE1	759.568	-5.05002	0.965255	-5.2318	1.67866e-07	3.59896e-05
ENSG00000106633|GCK	21.4131	7.127	1.36538	5.21978	1.79134e-07	3.69471e-05
ENSG00000196924|FLNA	1667.16	-3.8318	0.733934	-5.2209	1.78054e-07	3.69471e-05
ENSG00000124813|RUNX2	25.7617	5.68128	1.0881	5.2213	1.77668e-07	3.69471e-05
ENSG00000147548|NSD3	553.632	-1.51271	0.290821	-5.20151	1.97671e-07	4.02607e-05
ENSG00000286156|AC026273.1	9.31996	5.92905	1.14062	5.19807	2.01365e-07	4.05067e-05
ENSG00000197150|ABCB8	337.517	-4.23567	0.816064	-5.19036	2.09887e-07	4.17062e-05
ENSG00000259330|INAFM2	408.197	-3.24156	0.625118	-5.18551	2.15422e-07	4.22903e-05
ENSG00000236682|MAP3K2-DT	14.6012	6.57739	1.269	5.18311	2.18215e-07	4.23286e-05
ENSG00000142494|SLC47A1	81.5872	3.77455	0.729275	5.17575	2.26994e-07	4.35135e-05
ENSG00000264920|AC018521.5	148.834	1.9675	0.380603	5.16943	2.34814e-07	4.44891e-05
ENSG00000001167|NFYA	46.4011	4.6832	0.912043	5.13485	2.82368e-07	5.28565e-05
ENSG00000161888|SPC24	11.4386	5.14345	1.00208	5.1328	2.85465e-07	5.28565e-05
ENSG00000197056|ZMYM1	34.7767	4.80875	0.938497	5.12389	2.99299e-07	5.4073e-05
ENSG00000069188|SDK2	18.7045	6.93041	1.35301	5.1222	3.01991e-07	5.4073e-05
ENSG00000167981|ZNF597	36.9434	5.85151	1.1416	5.12571	2.96418e-07	5.4073e-05
ENSG00000143819|EPHX1	365.766	-3.60297	0.703968	-5.11809	3.0865e-07	5.46646e-05
ENSG00000186364|NUDT17	19.8325	7.01492	1.37164	5.11424	3.15007e-07	5.51905e-05
ENSG00000149657|LSM14B	19.1757	5.13273	1.00572	5.10353	3.33377e-07	5.71794e-05
ENSG00000115355|CCDC88A	1498.64	-4.11684	0.80666	-5.10356	3.33322e-07	5.71794e-05
ENSG00000168066|SF1	906.756	-2.89638	0.567947	-5.09975	3.40109e-07	5.77264e-05
ENSG00000198722|UNC13B	691.405	-3.87302	0.760331	-5.09386	3.50847e-07	5.83336e-05
ENSG00000171517|LPAR3	23.8095	6.04643	1.18687	5.09444	3.49777e-07	5.83336e-05
ENSG00000163755|HPS3	47.874	4.83646	0.950257	5.08963	3.58759e-07	5.85645e-05
ENSG00000035141|FAM136A	828.747	-2.86502	0.562953	-5.08928	3.59424e-07	5.85645e-05
ENSG00000168461|RAB31	1090.3	-3.28822	0.64745	-5.07872	3.79982e-07	6.13013e-05
ENSG00000197372|ZNF675	20.5132	6.47586	1.27573	5.07619	3.85084e-07	6.13784e-05
ENSG00000133226|SRRM1	1644.18	-2.81426	0.55456	-5.07476	3.87994e-07	6.13784e-05
ENSG00000076554|TPD52	151.235	3.15521	0.622428	5.0692	3.99492e-07	6.25896e-05
ENSG00000230562|FAM133DP	55.2886	-4.86095	0.960645	-5.06009	4.19064e-07	6.50308e-05
ENSG00000260912|AL158206.1	95.3404	2.69447	0.533028	5.05503	4.30329e-07	6.61489e-05
ENSG00000257259|LINC02388	14.9103	6.60399	1.30929	5.04396	4.56e-07	6.94399e-05
ENSG00000287838|AL953883.1	10.8995	6.15147	1.22216	5.03329	4.82127e-07	7.27386e-05
ENSG00000090273|NUDC	1891.19	-3.02745	0.602188	-5.02741	4.97139e-07	7.43154e-05
ENSG00000159377|PSMB4	3179.8	-2.22366	0.442522	-5.02497	5.03513e-07	7.45841e-05
ENSG00000175899|A2M	6552.5	-1.83201	0.364803	-5.02192	5.1157e-07	7.45959e-05
ENSG00000141570|CBX8	10.2204	6.06371	1.20755	5.02148	5.1275e-07	7.45959e-05
ENSG00000161999|JMJD8	188.72	-1.88854	0.376888	-5.0109	5.41772e-07	7.81207e-05
ENSG00000099901|RANBP1	294.272	-2.13184	0.42658	-4.99751	5.8075e-07	8.30065e-05
ENSG00000067900|ROCK1	1175.75	-2.31574	0.463564	-4.99552	5.86779e-07	8.31389e-05
ENSG00000026025|VIM	6814.46	-3.30966	0.663515	-4.98807	6.0986e-07	8.54886e-05
ENSG00000100911|PSME2	1636.82	-3.23057	0.647824	-4.98681	6.13856e-07	8.54886e-05
ENSG00000104419|NDRG1	822.71	-4.1184	0.826719	-4.98161	6.30561e-07	8.70709e-05
ENSG00000224531|SMIM13	57.3621	3.53287	0.709885	4.97668	6.46839e-07	8.85681e-05
ENSG00000164684|ZNF704	1755.43	-3.84472	0.776537	-4.95111	7.3791e-07	0.000100196
ENSG00000116497|S100PBP	48.2987	4.70118	0.950095	4.94811	7.49362e-07	0.00010091
ENSG00000163879|DNALI1	13.1343	6.4246	1.29991	4.94234	7.71896e-07	0.00010143
ENSG00000184838|PRR16	134.164	2.90572	0.587656	4.9446	7.62996e-07	0.00010143
ENSG00000133318|RTN3	611.493	1.51787	0.307029	4.94374	7.66387e-07	0.00010143
ENSG00000111880|RNGTT	89.2112	2.51866	0.509946	4.93907	7.84964e-07	0.000102322
ENSG00000177042|TMEM80	892.641	-4.56416	0.924677	-4.93595	7.97621e-07	0.000102368
ENSG00000178691|SUZ12	596.47	-3.58875	0.727073	-4.93588	7.97886e-07	0.000102368
ENSG00000287281|AC012101.2	27.9651	7.51284	1.52533	4.92537	8.41991e-07	0.000107183
ENSG00000133142|TCEAL4	1924.54	-2.57085	0.522638	-4.91899	8.6992e-07	0.00010988
ENSG00000185885|IFITM1	3895.01	-3.0963	0.63142	-4.90371	9.40416e-07	0.00011787
ENSG00000172243|CLEC7A	10.0265	6.03619	1.23346	4.89371	9.89529e-07	0.000123079
ENSG00000123144|TRIR	1121.57	-3.78737	0.77492	-4.88743	1.02162e-06	0.00012382
ENSG00000100918|REC8	9.20609	5.90745	1.20824	4.88932	1.01186e-06	0.00012382
ENSG00000139190|VAMP1	23.8838	7.2847	1.49075	4.88661	1.02588e-06	0.00012382
ENSG00000148450|MSRB2	1626.33	-2.42287	0.495531	-4.88944	1.01122e-06	0.00012382
ENSG00000052802|MSMO1	76.8584	2.34409	0.480186	4.88163	1.05215e-06	0.000126057
ENSG00000135404|CD63	6145.65	-2.37756	0.488475	-4.86731	1.13125e-06	0.000134544
ENSG00000182534|MXRA7	1559.18	-3.49915	0.721629	-4.84896	1.24113e-06	0.000142933
ENSG00000112739|PRPF4B	1079.86	-3.21791	0.663347	-4.85101	1.22833e-06	0.000142933
ENSG00000254860|TMEM9B-AS1	10.8235	6.14532	1.26744	4.84862	1.24322e-06	0.000142933
ENSG00000131634|TMEM204	1797.43	-4.2507	0.876752	-4.84824	1.24564e-06	0.000142933
ENSG00000213923|CSNK1E	478.031	-3.16617	0.652525	-4.85218	1.22112e-06	0.000142933
ENSG00000286905|AC108488.2	587.298	-4.42861	0.914792	-4.84111	1.29117e-06	0.000147121
ENSG00000106992|AK1	6730.28	-2.90631	0.60079	-4.83747	1.31499e-06	0.000148795
ENSG00000274750|HIST1H3E	59.9669	4.48187	0.931886	4.80946	1.51335e-06	0.000170059
ENSG00000198700|IPO9	721.774	-3.01796	0.62806	-4.80522	1.54584e-06	0.00017252
ENSG00000174501|ANKRD36C	386.255	-3.95396	0.823724	-4.8001	1.58589e-06	0.000173651
ENSG00000130522|JUND	372.339	-2.89933	0.604326	-4.79763	1.60555e-06	0.000173651
ENSG00000078725|BRINP1	30.3188	7.62875	1.58997	4.79805	1.60221e-06	0.000173651
ENSG00000183055|FAM133CP	22.5832	-4.98723	1.03962	-4.79717	1.60926e-06	0.000173651
ENSG00000141504|SAT2	1288.61	-3.15942	0.65799	-4.80163	1.57383e-06	0.000173651
ENSG00000126457|PRMT1	2235.85	-2.89161	0.603903	-4.78821	1.68277e-06	0.000180389
ENSG00000112096|SOD2	2344.74	-1.47716	0.308686	-4.78533	1.70707e-06	0.000181482
ENSG00000124006|OBSL1	802.106	-3.06245	0.640095	-4.78437	1.71525e-06	0.000181482
ENSG00000110799|VWF	4155.82	-2.87726	0.602263	-4.77741	1.77564e-06	0.00018666
ENSG00000260456|C16orf95	18.2681	3.96188	0.829727	4.77493	1.79774e-06	0.000187771
ENSG00000182196|ARL6IP4	1359.57	-2.23477	0.468287	-4.77224	1.82192e-06	0.000189085
ENSG00000178467|P4HTM	566.072	-3.42775	0.718749	-4.76904	1.85102e-06	0.000190643
ENSG00000242715|CCDC169	21.5324	7.13558	1.49655	4.76803	1.86033e-06	0.000190643
ENSG00000131016|AKAP12	933.156	-3.55313	0.746541	-4.75946	1.94114e-06	0.000197681
ENSG00000130254|SAFB2	778.171	-4.06404	0.857085	-4.74169	2.11939e-06	0.000212155
ENSG00000132466|ANKRD17	1246.32	-2.07522	0.437508	-4.74327	2.10299e-06	0.000212155
ENSG00000164125|GASK1B	1135.91	1.84778	0.389711	4.74141	2.12233e-06	0.000212155
ENSG00000087448|KLHL42	1083.94	-4.9299	1.04101	-4.73568	2.18327e-06	0.000216916
ENSG00000135441|BLOC1S1	1228.45	-3.21758	0.679856	-4.73274	2.21504e-06	0.000218738
ENSG00000140988|RPS2	2525.42	-2.53803	0.537007	-4.72624	2.28712e-06	0.000224496
ENSG00000182752|PAPPA	23.5195	7.26176	1.538	4.72156	2.3404e-06	0.00022835
ENSG00000099385|BCL7C	461.053	-3.17655	0.673141	-4.719	2.37006e-06	0.000229868
ENSG00000113163|CERT1	1195	-2.92984	0.621683	-4.71276	2.44382e-06	0.000234824
ENSG00000251637|LINC02754	8.43104	5.78267	1.22716	4.71225	2.44999e-06	0.000234824
ENSG00000137076|TLN1	1792.3	-2.51891	0.534972	-4.70849	2.49558e-06	0.000235403
ENSG00000196507|TCEAL3	619.188	-3.443	0.73119	-4.70876	2.49227e-06	0.000235403
ENSG00000115461|IGFBP5	2257.61	-2.4368	0.517568	-4.70818	2.49937e-06	0.000235403
ENSG00000123143|PKN1	653.817	-3.09282	0.657526	-4.70372	2.55463e-06	0.000236506
ENSG00000116604|MEF2D	456.04	-2.8458	0.604955	-4.70416	2.54913e-06	0.000236506
ENSG00000144224|UBXN4	2185.49	-2.53892	0.539544	-4.70567	2.53039e-06	0.000236506
ENSG00000008294|SPAG9	587.387	-1.54144	0.328022	-4.6992	2.61185e-06	0.000240438
ENSG00000156172|C8orf37	20.5961	3.65773	0.779084	4.69492	2.66714e-06	0.000244148
ENSG00000103266|STUB1	1525.91	-3.24288	0.692925	-4.67999	2.86888e-06	0.000261148
ENSG00000168090|COPS6	2629.37	-2.5452	0.544005	-4.67864	2.88791e-06	0.00026142
ENSG00000204536|CCHCR1	15.0772	6.62263	1.41784	4.67092	2.99848e-06	0.000269929
ENSG00000187514|PTMA	2279.16	-2.82736	0.605772	-4.66736	3.05096e-06	0.000273145
ENSG00000156500|FAM122C	8.09798	5.72159	1.22962	4.65315	3.26894e-06	0.000291061
ENSG00000167220|HDHD2	286.331	1.97549	0.424777	4.65064	3.30901e-06	0.000293027
ENSG00000168137|SETD5	749.903	-3.21342	0.691296	-4.6484	3.34522e-06	0.000294633
ENSG00000163431|LMOD1	974.494	-4.39836	0.94874	-4.636	3.5521e-06	0.000309508
ENSG00000091490|SEL1L3	23.44	7.25701	1.5653	4.63617	3.54916e-06	0.000309508
ENSG00000260230|FRRS1L	12.6848	6.36913	1.37484	4.63264	3.61028e-06	0.000312904
ENSG00000162601|MYSM1	796.338	-3.61327	0.780438	-4.6298	3.66022e-06	0.000315553
ENSG00000172062|SMN1	23.7285	2.74355	0.592834	4.62786	3.6946e-06	0.000316842
ENSG00000136371|MTHFS	394.613	-2.19723	0.475942	-4.61659	3.90092e-06	0.000332783
ENSG00000102030|NAA10	1044.06	-3.02769	0.656259	-4.61356	3.95832e-06	0.000335921
ENSG00000099785|MARCH2	921.617	-2.21982	0.481889	-4.60649	4.09516e-06	0.000342187
ENSG00000279557|AC010435.1	27.3212	3.98707	0.865336	4.60754	4.07457e-06	0.000342187
ENSG00000107263|RAPGEF1	884.209	-3.83696	0.832745	-4.60761	4.07325e-06	0.000342187
ENSG00000009954|BAZ1B	910.115	-2.49273	0.541408	-4.60416	4.14135e-06	0.000344281
ENSG00000092529|CAPN3	18.5747	6.92249	1.50467	4.60067	4.21133e-06	0.000348322
ENSG00000143167|GPA33	16.6062	6.76376	1.4722	4.59433	4.3415e-06	0.000354897
ENSG00000225697|SLC26A6	28.8174	3.75114	0.816488	4.59423	4.34346e-06	0.000354897
ENSG00000117036|ETV3	119.744	3.3035	0.719149	4.59362	4.35617e-06	0.000354897
ENSG00000169871|TRIM56	238.943	-2.48124	0.540417	-4.59133	4.40425e-06	0.000355262
ENSG00000269335|IKBKG	6.19377	5.34074	1.16311	4.59176	4.39523e-06	0.000355262
ENSG00000185614|INKA1	22.5478	4.58847	0.999889	4.58898	4.45422e-06	0.000356664
ENSG00000144596|GRIP2	533.178	-2.7124	0.591268	-4.58743	4.4873e-06	0.000356664
ENSG00000148516|ZEB1	3215	-2.18189	0.475612	-4.58753	4.48518e-06	0.000356664
ENSG00000147526|TACC1	2021.4	-2.30643	0.503168	-4.58381	4.56568e-06	0.000361132
ENSG00000064726|BTBD1	824.518	2.80581	0.612394	4.5817	4.61201e-06	0.000363035
ENSG00000090615|GOLGA3	612.604	-2.8854	0.631095	-4.57205	4.8297e-06	0.000378342
ENSG00000207864|MIR27B	7.38629	5.00258	1.09515	4.56795	4.92522e-06	0.000383978
ENSG00000266916|ZNF793-AS1	25.3737	3.32478	0.729321	4.55874	5.14617e-06	0.000397401
ENSG00000237307|SRRM1P3	16.12	-3.68628	0.808467	-4.55959	5.12524e-06	0.000397401
ENSG00000115446|UNC50	222.928	2.12548	0.466677	4.5545	5.25111e-06	0.000403593
ENSG00000123159|GIPC1	597.753	-3.90846	0.85921	-4.5489	5.39274e-06	0.000412532
ENSG00000106526|ACTR3C	10.5682	6.10798	1.34335	4.54684	5.44586e-06	0.000414648
ENSG00000185946|RNPC3	587.04	-2.21005	0.486743	-4.54049	5.61231e-06	0.000425335
ENSG00000108395|TRIM37	498.214	-3.23634	0.713513	-4.53578	5.73909e-06	0.000432929
ENSG00000129028|THAP10	48.1103	4.16396	0.920344	4.52435	6.05804e-06	0.000454883
ENSG00000141447|OSBPL1A	1388.44	-2.5403	0.562923	-4.51269	6.40094e-06	0.000478427
ENSG00000160014|CALM3	2509.62	-2.19262	0.48626	-4.50916	6.50854e-06	0.000484248
ENSG00000253227|AC090192.2	14.6189	6.57514	1.4604	4.5023	6.72229e-06	0.000489413
ENSG00000104863|LIN7B	1109.87	-3.77316	0.838087	-4.50211	6.72815e-06	0.000489413
ENSG00000136810|TXN	1304.96	-3.12146	0.692791	-4.50563	6.61756e-06	0.000489413
ENSG00000259045|MTCO1P2	46.4145	-4.70708	1.04521	-4.50348	6.68501e-06	0.000489413
ENSG00000159840|ZYX	553.753	-2.55444	0.567374	-4.50222	6.72477e-06	0.000489413
ENSG00000127954|STEAP4	871.417	-4.20962	0.936447	-4.49531	6.94701e-06	0.000502125
ENSG00000119650|IFT43	1297.13	-2.9526	0.656898	-4.49477	6.96454e-06	0.000502125
ENSG00000155506|LARP1	880.899	-1.30893	0.291326	-4.49302	7.02197e-06	0.000504035
ENSG00000074181|NOTCH3	801.859	-3.51414	0.78246	-4.49114	7.08424e-06	0.000506275
ENSG00000109079|TNFAIP1	223.44	1.90437	0.425114	4.47967	7.47571e-06	0.000527412
ENSG00000242220|TCP10L	8.58836	5.80543	1.29564	4.48075	7.43795e-06	0.000527412
ENSG00000189077|TMEM120A	2071.65	-2.42014	0.540254	-4.47963	7.47712e-06	0.000527412
ENSG00000163714|U2SURP	1043.24	-2.72182	0.608576	-4.47243	7.73348e-06	0.000540021
ENSG00000004975|DVL2	128.979	-3.29307	0.736122	-4.47353	7.6938e-06	0.000540021
ENSG00000227486|AL050309.1	11.4867	6.22603	1.39228	4.47183	7.75531e-06	0.000540021
ENSG00000214013|GANC	56.8644	4.34259	0.971709	4.46903	7.85763e-06	0.000543234
ENSG00000124831|LRRFIP1	3646.67	-2.37555	0.531593	-4.46874	7.86812e-06	0.000543234
ENSG00000138071|ACTR2	1141.34	-2.60921	0.584511	-4.46391	8.04766e-06	0.000548655
ENSG00000161265|U2AF1L4	369.258	-3.31354	0.742014	-4.4656	7.98443e-06	0.000548655
ENSG00000058272|PPP1R12A	2447.86	-3.21979	0.721228	-4.46431	8.03265e-06	0.000548655
ENSG00000077157|PPP1R12B	7187.45	-1.71484	0.384988	-4.45425	8.41864e-06	0.000571556
ENSG00000241135|LINC00881	620.954	-3.0595	0.68703	-4.45323	8.45889e-06	0.000571905
ENSG00000248692|ADGRL3-AS1	7.82502	4.09353	0.920152	4.44876	8.63683e-06	0.000576031
ENSG00000170955|CAVIN3	1086.21	-3.0804	0.692498	-4.44825	8.65736e-06	0.000576031
ENSG00000285280|AL390957.1	14.3241	6.54643	1.47172	4.44815	8.66132e-06	0.000576031
ENSG00000121769|FABP3	55159.2	-1.97347	0.443594	-4.44883	8.6341e-06	0.000576031
ENSG00000123200|ZC3H13	1454.29	-2.32779	0.52367	-4.44515	8.78312e-06	0.000581756
ENSG00000125503|PPP1R12C	333.789	-2.38822	0.53745	-4.44362	8.84594e-06	0.000583545
ENSG00000176894|PXMP2	894.862	-3.70551	0.834339	-4.44125	8.94381e-06	0.000587623
ENSG00000173064|HECTD4	449.905	-3.58589	0.808192	-4.43692	9.12545e-06	0.000597149
ENSG00000038532|CLEC16A	53.2135	3.36983	0.760106	4.43337	9.27736e-06	0.000604661
ENSG00000127445|PIN1	912.31	-2.09731	0.473218	-4.43202	9.33557e-06	0.000605468
ENSG00000088298|EDEM2	55.3316	3.55375	0.802263	4.42966	9.43838e-06	0.000605468
ENSG00000111843|TMEM14C	1108.7	1.56515	0.353285	4.43028	9.41087e-06	0.000605468
ENSG00000170290|SLN	20.6053	7.07275	1.59642	4.43037	9.40729e-06	0.000605468
ENSG00000152404|CWF19L2	510.133	-3.20564	0.7244	-4.42523	9.63383e-06	0.00061158
ENSG00000113648|H2AFY	484.529	-1.15886	0.261874	-4.42526	9.63281e-06	0.00061158
ENSG00000087460|GNAS	5811.21	-2.05342	0.464056	-4.42495	9.64626e-06	0.00061158
ENSG00000013364|MVP	228.907	-2.21867	0.501577	-4.42339	9.71634e-06	0.000613636
ENSG00000166530|HSBP1P2	94.1768	-2.81101	0.636414	-4.41695	1.00106e-05	0.000629776
ENSG00000177406|AC021054.1	39.8302	4.07863	0.923943	4.41437	1.01305e-05	0.000634868
ENSG00000162639|HENMT1	13.7285	6.48842	1.47194	4.40809	1.04288e-05	0.000648575
ENSG00000054148|PHPT1	4100.99	-2.22387	0.504494	-4.40811	1.04276e-05	0.000648575
ENSG00000226281|AL031123.1	12.7365	6.37863	1.4475	4.40666	1.04976e-05	0.000650373
ENSG00000124228|DDX27	223.373	-1.92981	0.438693	-4.39898	1.08759e-05	0.000671256
ENSG00000236958|AC051618.1	243.865	3.62629	0.824974	4.39564	1.10446e-05	0.000679097
ENSG00000134056|MRPS36	921.63	1.42489	0.324377	4.39269	1.11955e-05	0.000681519
ENSG00000124507|PACSIN1	17.7868	6.85859	1.56146	4.39242	1.12095e-05	0.000681519
ENSG00000116731|PRDM2	238.106	-1.46875	0.334361	-4.3927	1.1195e-05	0.000681519
ENSG00000112164|GLP1R	15.1446	6.6271	1.50944	4.39043	1.13127e-05	0.000685239
ENSG00000023697|DERA	235.869	2.04211	0.465293	4.38887	1.13942e-05	0.000687616
ENSG00000100350|FOXRED2	56.9855	4.05142	0.923807	4.38558	1.15679e-05	0.000695527
ENSG00000234444|ZNF736	23.2806	4.70937	1.07414	4.38433	1.16344e-05	0.000696954
ENSG00000236698|EIF1AXP1	215.827	-3.34586	0.763506	-4.38222	1.17474e-05	0.000701143
ENSG00000148671|ADIRF	995.628	-3.51124	0.801734	-4.37956	1.18919e-05	0.000707178
ENSG00000143106|PSMA5	458.429	2.41832	0.552311	4.37854	1.19476e-05	0.000707907
ENSG00000264364|DYNLL2	300.737	-1.96306	0.448777	-4.37425	1.21848e-05	0.000719348
ENSG00000072134|EPN2	1039.2	-3.4051	0.778644	-4.37311	1.22487e-05	0.000720505
ENSG00000197977|ELOVL2	24.3108	4.95176	1.13281	4.37121	1.23558e-05	0.000724194
ENSG00000101161|PRPF6	855.964	-2.08114	0.476467	-4.36786	1.25468e-05	0.000732752
ENSG00000137494|ANKRD42	23.2788	5.43921	1.24632	4.3642	1.27587e-05	0.000742467
ENSG00000187531|SIRT7	161.542	-4.14988	0.951279	-4.36242	1.28633e-05	0.000745891
ENSG00000132424|PNISR	1459.36	-1.66522	0.382224	-4.35666	1.3206e-05	0.000763046
ENSG00000245910|SNHG6	320.036	1.46571	0.336598	4.3545	1.33373e-05	0.000767908
ENSG00000154144|TBRG1	557.152	-3.35783	0.771264	-4.35367	1.33874e-05	0.000768047
ENSG00000179564|LSMEM2	989.9	-3.48866	0.801454	-4.35291	1.3434e-05	0.000768047
ENSG00000188459|WASF4P	97.1432	-3.99735	0.918509	-4.352	1.34904e-05	0.000768573
ENSG00000213614|HEXA	419.755	1.40183	0.322225	4.35048	1.35841e-05	0.000771216
ENSG00000175309|PHYKPL	666.725	-3.06186	0.703961	-4.34947	1.3647e-05	0.000772097
ENSG00000250041|AC069360.1	27.3377	5.10843	1.17527	4.34659	1.38272e-05	0.000778227
ENSG00000149591|TAGLN	2896.3	-3.84547	0.884787	-4.34621	1.38509e-05	0.000778227
ENSG00000075151|EIF4G3	1026.38	-2.57758	0.593294	-4.34453	1.39571e-05	0.000779932
ENSG00000101333|PLCB4	457.699	-2.0687	0.476277	-4.34347	1.40248e-05	0.000779932
ENSG00000047932|GOPC	734.099	-2.30372	0.530373	-4.34358	1.4018e-05	0.000779932
ENSG00000141524|TMC6	233.822	2.31807	0.533808	4.34251	1.40861e-05	0.000780677
ENSG00000141431|ASXL3	14.2608	6.54151	1.50757	4.3391	1.43064e-05	0.000788658
ENSG00000248309|MEF2C-AS1	11.1017	6.18223	1.42487	4.33879	1.43269e-05	0.000788658
ENSG00000148950|IMMP1L	87.8228	2.50898	0.578923	4.33388	1.46507e-05	0.000803766
ENSG00000135720|DYNC1LI2	3002.14	-2.72769	0.629664	-4.33198	1.47775e-05	0.000808001
ENSG00000152082|MZT2B	1134.15	-2.71608	0.627528	-4.32822	1.50318e-05	0.000816429
ENSG00000075624|ACTB	9072.64	-2.39233	0.552687	-4.32854	1.50101e-05	0.000816429
ENSG00000125746|EML2	74.4504	2.76196	0.638611	4.32494	1.5257e-05	0.000825907
ENSG00000138798|EGF	24.3768	5.46766	1.2648	4.32293	1.53968e-05	0.000830712
ENSG00000213190|MLLT11	1036.09	1.4471	0.334881	4.32124	1.55158e-05	0.000834371
ENSG00000130402|ACTN4	635.28	-2.18585	0.506047	-4.31947	1.56405e-05	0.00083831
ENSG00000162757|C1orf74	32.3136	7.72106	1.78782	4.31869	1.56957e-05	0.000838511
ENSG00000171634|BPTF	784.827	-1.97721	0.458014	-4.31691	1.58227e-05	0.000842531
ENSG00000167978|SRRM2	759.878	-1.81574	0.420708	-4.31593	1.58935e-05	0.000843547
ENSG00000184752|NDUFA12	6044.08	-2.40922	0.558407	-4.31445	1.60001e-05	0.000843707
ENSG00000241489|AC244197.3	118.078	-5.36863	1.24427	-4.31468	1.59831e-05	0.000843707
ENSG00000250461|AC122718.1	22.2154	-3.65402	0.847625	-4.3109	1.62594e-05	0.00085348
ENSG00000259673|IQCH-AS1	39.8093	3.492	0.810252	4.30977	1.63426e-05	0.00085348
ENSG00000174151|CYB561D1	12.8296	6.38782	1.48204	4.31016	1.63138e-05	0.00085348
ENSG00000206418|RAB12	467.304	1.82078	0.422878	4.3057	1.66458e-05	0.00086654
ENSG00000197780|TAF13	267.604	2.54618	0.591529	4.3044	1.6744e-05	0.000867544
ENSG00000124570|SERPINB6	2155.74	-1.80172	0.418612	-4.30403	1.67716e-05	0.000867544
ENSG00000137288|UQCC2	3369.49	-2.9854	0.694741	-4.29714	1.73013e-05	0.00089211
ENSG00000153044|CENPH	9.83269	6.00494	1.3987	4.29322	1.76104e-05	0.000905186
ENSG00000174851|YIF1A	825.866	-2.67915	0.624798	-4.28803	1.80262e-05	0.00092228
ENSG00000149311|ATM	483.027	-2.24662	0.523973	-4.28766	1.80562e-05	0.00092228
ENSG00000127511|SIN3B	374.457	-3.50531	0.817855	-4.28597	1.8194e-05	0.000926416
ENSG00000160445|ZER1	170.738	2.15679	0.503418	4.28428	1.8333e-05	0.000927695
ENSG00000119185|ITGB1BP1	2679.92	-2.82247	0.658724	-4.28475	1.82948e-05	0.000927695
ENSG00000103496|STX4	420.312	-3.19408	0.746361	-4.27953	1.87286e-05	0.000944782
ENSG00000151718|WWC2	517.964	-1.83925	0.430335	-4.27401	1.91993e-05	0.000951309
ENSG00000132541|RIDA	227.467	2.22432	0.520357	4.27461	1.91475e-05	0.000951309
ENSG00000270049|AC009061.2	8.92077	5.86351	1.37193	4.2739	1.92083e-05	0.000951309
ENSG00000128059|PPAT	20.3215	7.05073	1.64872	4.27648	1.8987e-05	0.000951309
ENSG00000137221|TJAP1	63.4199	3.30819	0.773687	4.27588	1.90383e-05	0.000951309
ENSG00000159176|CSRP1	974.759	-2.9707	0.694805	-4.27559	1.90633e-05	0.000951309
ENSG00000170581|STAT2	467.792	-2.63012	0.615749	-4.27141	1.94244e-05	0.000959096
ENSG00000181856|SLC2A4	2995.67	-1.94765	0.456428	-4.26717	1.97968e-05	0.000971593
ENSG00000163939|PBRM1	1590.25	-3.00042	0.703102	-4.26741	1.97757e-05	0.000971593
ENSG00000215375|MYL5	26.4984	3.68542	0.86405	4.26528	1.99651e-05	0.000976909
ENSG00000047579|DTNBP1	987.477	-4.69557	1.1013	-4.26367	2.01093e-05	0.00098044
ENSG00000132010|ZNF20	12.9119	6.3962	1.50035	4.26314	2.01576e-05	0.00098044
ENSG00000254995|STX16-NPEPL1	29.0429	7.56716	1.77747	4.25727	2.06941e-05	0.00100354
ENSG00000135414|GDF11	696.115	-4.21237	0.990109	-4.25445	2.09565e-05	0.00100798
ENSG00000156966|B3GNT7	14.203	6.53854	1.53693	4.25429	2.09712e-05	0.00100798
ENSG00000140836|ZFHX3	868.189	-3.01506	0.708681	-4.25447	2.09547e-05	0.00100798
ENSG00000116221|MRPL37	1462.4	-2.0068	0.472371	-4.24836	2.15346e-05	0.00102709
ENSG00000126247|CAPNS1	1222.55	-1.58023	0.371952	-4.24847	2.15236e-05	0.00102709
ENSG00000129467|ADCY4	605.342	-3.88419	0.914333	-4.24811	2.15578e-05	0.00102709
ENSG00000120756|PLS1	13.6921	6.48473	1.52695	4.24686	2.16786e-05	0.00102983
ENSG00000135211|TMEM60	232.874	-2.39729	0.565489	-4.23933	2.24187e-05	0.00104857
ENSG00000072952|MRVI1	443.778	-4.36438	1.02928	-4.24022	2.23296e-05	0.00104857
ENSG00000163017|ACTG2	444.079	-9.08817	2.14415	-4.23858	2.24937e-05	0.00104857
ENSG00000169592|INO80E	447.084	-4.66864	1.10081	-4.24111	2.22414e-05	0.00104857
ENSG00000213465|ARL2	1668.23	-2.05294	0.484381	-4.23828	2.25237e-05	0.00104857
ENSG00000146909|NOM1	548.072	-4.84369	1.1428	-4.23843	2.25091e-05	0.00104857
ENSG00000168014|C2CD3	41.1981	4.28136	1.00935	4.24168	2.21857e-05	0.00104857
ENSG00000198879|SFMBT2	37.757	3.93105	0.927703	4.2374	2.2612e-05	0.00104969
ENSG00000137133|HINT2	1076.39	-2.26014	0.534016	-4.23233	2.31279e-05	0.00107058
ENSG00000077942|FBLN1	1028.53	-3.23647	0.765296	-4.22905	2.34685e-05	0.00108327
ENSG00000055118|KCNH2	499.481	-3.25135	0.769073	-4.22762	2.36179e-05	0.00108709
ENSG00000172380|GNG12	1571.34	-2.55805	0.605677	-4.22345	2.4059e-05	0.00109543
ENSG00000146409|SLC18B1	13.4934	6.46338	1.52986	4.22481	2.39141e-05	0.00109543
ENSG00000034677|RNF19A	715.667	-1.22545	0.290114	-4.22404	2.39963e-05	0.00109543
ENSG00000170142|UBE2E1	218.19	1.19817	0.2837	4.22337	2.4068e-05	0.00109543
ENSG00000286395|AL158038.1	24.392	7.31556	1.73249	4.22258	2.41527e-05	0.00109622
ENSG00000282556|AC068733.3	105.209	3.33863	0.791974	4.21558	2.49134e-05	0.00112761
ENSG00000196922|ZNF252P	119.65	2.66044	0.631599	4.21222	2.52868e-05	0.00113898
ENSG00000181163|NPM1	1698.44	1.2663	0.300682	4.21144	2.53744e-05	0.00113898
ENSG00000092201|SUPT16H	1372.89	-2.56518	0.609073	-4.21161	2.53561e-05	0.00113898
ENSG00000147894|C9orf72	136.79	2.32601	0.553359	4.20344	2.62893e-05	0.00117681
ENSG00000069020|MAST4	626.758	-1.54234	0.367014	-4.20239	2.64108e-05	0.00117901
ENSG00000130227|XPO7	112.913	1.49676	0.356732	4.19575	2.71969e-05	0.00121078
ENSG00000149823|VPS51	896.493	-2.42049	0.577736	-4.18961	2.79433e-05	0.00124062
ENSG00000214753|HNRNPUL2	118.265	-1.79617	0.429051	-4.18637	2.8345e-05	0.00125504
ENSG00000122378|PRXL2A	1604.79	-2.23661	0.534346	-4.18569	2.84306e-05	0.00125541
ENSG00000008952|SEC62	2014.31	-2.29636	0.548952	-4.18317	2.87469e-05	0.00126595
ENSG00000127804|METTL16	699.215	-3.38204	0.811051	-4.16995	3.04665e-05	0.00133652
ENSG00000185015|CA13	10.6963	6.12748	1.46956	4.1696	3.05135e-05	0.00133652
ENSG00000101251|SEL1L2	7.94282	5.70128	1.3683	4.16669	3.09056e-05	0.00134994
ENSG00000067082|KLF6	1016.54	-1.87789	0.450755	-4.1661	3.09854e-05	0.00134994
ENSG00000261061|AC092718.4	8.10775	5.72294	1.37531	4.16119	3.16588e-05	0.0013756
ENSG00000153558|FBXL2	19.7211	7.00911	1.68681	4.15524	3.24943e-05	0.00140814
ENSG00000121058|COIL	287.017	-3.09581	0.745253	-4.15404	3.26653e-05	0.0014118
ENSG00000126777|KTN1	7197.41	-2.43193	0.585698	-4.1522	3.29298e-05	0.00141947
ENSG00000080947|CROCCP3	10.0307	6.03357	1.45408	4.14941	3.33336e-05	0.00143156
ENSG00000184347|SLIT3	93.7415	-2.89606	0.698208	-4.14785	3.35619e-05	0.00143156
ENSG00000270231|NBPF8	6.29665	5.35681	1.29125	4.14854	3.34605e-05	0.00143156
ENSG00000169291|SHE	158.34	-2.60966	0.629158	-4.14786	3.35598e-05	0.00143156
ENSG00000164116|GUCY1A1	927.841	-1.81394	0.4374	-4.1471	3.36709e-05	0.00143246
ENSG00000106003|LFNG	11.9625	6.29035	1.51745	4.14533	3.39327e-05	0.00143984
ENSG00000278311|GGNBP2	954.437	-2.16866	0.523526	-4.14241	3.4368e-05	0.00145076
ENSG00000250056|LINC01018	20.2702	5.086	1.22769	4.14273	3.43193e-05	0.00145076
ENSG00000122359|ANXA11	1979.91	-1.33436	0.322663	-4.13546	3.54243e-05	0.00149148
ENSG00000160392|C19orf47	280.77	1.15918	0.280607	4.13097	3.61242e-05	0.00151617
ENSG00000264350|SNRPGP2	47.9962	1.10653	0.267893	4.1305	3.61968e-05	0.00151617
ENSG00000066027|PPP2R5A	854.991	-2.47867	0.60051	-4.12761	3.66555e-05	0.00153145
ENSG00000145220|LYAR	809.695	-3.14804	0.762882	-4.12651	3.68311e-05	0.00153485
ENSG00000236740|AL033384.1	10.8027	6.13987	1.48936	4.12247	3.74827e-05	0.00155802
ENSG00000123560|PLP1	19.6502	7.00447	1.70151	4.11661	3.84483e-05	0.00158983
ENSG00000120860|WASHC3	834.623	-1.90893	0.463777	-4.11606	3.85408e-05	0.00158983
ENSG00000259943|AL050341.2	35.1171	2.98753	0.725746	4.11649	3.84687e-05	0.00158983
ENSG00000121350|PYROXD1	136.196	1.81424	0.441447	4.10976	3.96077e-05	0.00162972
ENSG00000187961|KLHL17	8.49835	5.79607	1.41125	4.10703	4.00771e-05	0.00164346
ENSG00000164542|KIAA0895	12.813	6.38458	1.55535	4.10492	4.04461e-05	0.00164346
ENSG00000248988|AC093700.1	18.8504	-4.54417	1.10694	-4.10516	4.04038e-05	0.00164346
ENSG00000176845|METRNL	155.623	-2.89017	0.703789	-4.10658	4.01562e-05	0.00164346
ENSG00000260941|LINC00622	6.21867	5.34345	1.30154	4.10548	4.03468e-05	0.00164346
ENSG00000132670|PTPRA	436.2	-2.936	0.716118	-4.09988	4.13365e-05	0.00167547
ENSG00000008513|ST3GAL1	1094.75	-1.82313	0.444771	-4.09902	4.14899e-05	0.00167751
ENSG00000267228|AC012254.2	52.6848	8.42637	2.05658	4.09728	4.18026e-05	0.00168181
ENSG00000179526|SHARPIN	394.24	-1.78422	0.435464	-4.09729	4.18016e-05	0.00168181
ENSG00000142507|PSMB6	4749.51	-2.78336	0.680034	-4.09297	4.25876e-05	0.00170917
ENSG00000182628|SKA2	906.142	-2.33794	0.571647	-4.08983	4.31683e-05	0.00172822
ENSG00000005483|KMT2E	1332.13	-1.95325	0.477826	-4.08779	4.3551e-05	0.00173401
ENSG00000070756|PABPC1	1489.29	-2.04774	0.500995	-4.08735	4.36323e-05	0.00173401
ENSG00000230989|HSBP1	3259.5	-2.43376	0.595308	-4.08824	4.34655e-05	0.00173401
ENSG00000101335|MYL9	9186.44	-1.82411	0.446676	-4.08375	4.43151e-05	0.00175686
ENSG00000254245|PCDHGA3	48.9958	3.63976	0.891753	4.08158	4.47297e-05	0.001769
ENSG00000257242|LINC01619	11.0641	6.17395	1.51368	4.07877	4.5274e-05	0.00178619
ENSG00000273173|SNURF	61.7313	2.66432	0.653694	4.07579	4.58579e-05	0.00180485
ENSG00000121671|CRY2	313.357	2.09675	0.515154	4.07014	4.69846e-05	0.00184474
ENSG00000164694|FNDC1	40.2757	3.23596	0.795195	4.06939	4.71355e-05	0.00184622
ENSG00000080503|SMARCA2	816.46	-2.11748	0.520578	-4.06755	4.75103e-05	0.00185644
ENSG00000196544|BORCS6	40.896	2.8076	0.690461	4.06627	4.77712e-05	0.00185772
ENSG00000183696|UPP1	235.677	-3.00632	0.739253	-4.0667	4.7684e-05	0.00185772
ENSG00000167815|PRDX2	9079.11	-2.36111	0.580949	-4.06424	4.81901e-05	0.00186955
ENSG00000214264|KCTD9P4	10.5893	5.5179	1.35809	4.06297	4.84514e-05	0.00187522
ENSG00000107872|FBXL15	525.133	-3.67586	0.904968	-4.06187	4.86811e-05	0.00187965
ENSG00000090905|TNRC6A	637.859	-2.65744	0.654742	-4.05875	4.93355e-05	0.00189738
ENSG00000236849|LINC01474	9.0181	5.88007	1.4488	4.05857	4.93734e-05	0.00189738
ENSG00000135930|EIF4E2	496.696	-2.44568	0.60278	-4.05733	4.9636e-05	0.00189852
ENSG00000251562|MALAT1	143932	-1.71852	0.423529	-4.05763	4.9574e-05	0.00189852
ENSG00000132963|POMP	3684.61	-2.23697	0.551608	-4.05537	5.0056e-05	0.00190564
ENSG00000179364|PACS2	201.179	-2.50794	0.618375	-4.05569	4.99855e-05	0.00190564
ENSG00000113141|IK	2011.71	-2.18587	0.53938	-4.05256	5.06602e-05	0.00192414
ENSG00000131051|RBM39	1867.22	-1.45096	0.358209	-4.05058	5.1091e-05	0.00193599
ENSG00000230102|LINC02028	13.9183	3.3226	0.820845	4.04778	5.17062e-05	0.00195476
ENSG00000111110|PPM1H	54.0032	3.08536	0.762442	4.04669	5.19475e-05	0.00195933
ENSG00000140577|CRTC3	279.591	-2.46697	0.6103	-4.04223	5.29454e-05	0.00199236
ENSG00000162458|FBLIM1	498.667	-2.25388	0.557826	-4.04046	5.33456e-05	0.00200279
ENSG00000101544|ADNP2	59.3308	3.21153	0.795167	4.03882	5.37214e-05	0.00200765
ENSG00000118985|ELL2	333.384	-2.12451	0.525966	-4.03926	5.36199e-05	0.00200765
ENSG00000184009|ACTG1	4030.64	-2.04448	0.506783	-4.03423	5.47812e-05	0.00204258
ENSG00000129197|RPAIN	1415.71	-2.85091	0.706847	-4.03328	5.50031e-05	0.00204289
ENSG00000198336|MYL4	897.346	3.97289	0.985065	4.03312	5.50405e-05	0.00204289
ENSG00000116016|EPAS1	2392.67	-1.64963	0.409457	-4.02883	5.60556e-05	0.00206924
ENSG00000244706|AC026353.1	7.38738	5.59251	1.38807	4.029	5.60153e-05	0.00206924
ENSG00000125944|HNRNPR	1111.74	-1.80207	0.447328	-4.02851	5.61314e-05	0.00206924
ENSG00000176907|TCIM	375.378	1.48403	0.368535	4.02685	5.653e-05	0.00207842
ENSG00000108433|GOSR2	992.991	-2.45834	0.610554	-4.02641	5.66355e-05	0.00207842
ENSG00000121022|COPS5	919.317	1.20672	0.299782	4.02534	5.68941e-05	0.00208322
ENSG00000160209|PDXK	639.717	-3.11881	0.774901	-4.02479	5.70261e-05	0.00208337
ENSG00000158828|PINK1	1938.22	-2.74003	0.681351	-4.02147	5.78356e-05	0.00210822
ENSG00000008311|AASS	985.366	-3.14731	0.783135	-4.01886	5.84802e-05	0.00212696
ENSG00000065534|MYLK	1036.1	-3.9538	0.984157	-4.01745	5.88312e-05	0.00213496
ENSG00000272518|AC036214.2	13.9473	4.74844	1.18244	4.01579	5.92478e-05	0.0021453
ENSG00000233483|AC008105.2	6.10064	3.78654	0.943371	4.01384	5.97389e-05	0.00215118
ENSG00000106479|ZNF862	28.2939	3.25253	0.810228	4.01435	5.9611e-05	0.00215118
ENSG00000100345|MYH9	1894.44	-2.62426	0.653846	-4.01357	5.98063e-05	0.00215118
ENSG00000167641|PPP1R14A	364.687	-2.62926	0.655236	-4.01269	6.0031e-05	0.00215451
ENSG00000153015|CWC27	987.513	-3.35618	0.837458	-4.00758	6.13434e-05	0.00219322
ENSG00000134202|GSTM3	473.103	1.59477	0.397951	4.00745	6.13789e-05	0.00219322
ENSG00000100503|NIN	587.487	-1.35327	0.337872	-4.00527	6.19465e-05	0.00220866
ENSG00000117298|ECE1	386.294	-1.66023	0.414773	-4.00274	6.26119e-05	0.00222751
ENSG00000152818|UTRN	1902.15	-2.40501	0.601492	-3.9984	6.37713e-05	0.00226381
ENSG00000230756|RHOQP3	20.7291	-3.40593	0.852671	-3.99442	6.48526e-05	0.00229719
ENSG00000269067|ZNF728	16.6608	6.76555	1.69637	3.98825	6.65615e-05	0.00235261
ENSG00000181019|NQO1	412.221	-3.68092	0.923232	-3.987	6.6915e-05	0.00235489
ENSG00000060237|WNK1	3217.93	-2.37979	0.596828	-3.98739	6.68037e-05	0.00235489
ENSG00000278053|DDX52	357.59	-2.50242	0.628156	-3.98376	6.78328e-05	0.00237864
ENSG00000158092|NCK1	151.582	1.6725	0.419848	3.98359	6.78818e-05	0.00237864
ENSG00000136867|SLC31A2	50.7552	3.9095	0.981962	3.98131	6.85361e-05	0.00239128
ENSG00000182154|MRPL41	4503.83	-2.40939	0.605171	-3.98133	6.85295e-05	0.00239128
ENSG00000012174|MBTPS2	119.69	2.59289	0.651513	3.9798	6.89719e-05	0.00240134
ENSG00000088833|NSFL1C	739.777	-1.7187	0.431957	-3.97887	6.92447e-05	0.0024057
ENSG00000240065|PSMB9	786.796	-4.04022	1.01559	-3.97819	6.94406e-05	0.00240737
ENSG00000170579|DLGAP1	15.8067	6.691	1.68264	3.97648	6.99427e-05	0.00241863
ENSG00000129116|PALLD	4809.55	-1.16693	0.293496	-3.97597	7.00923e-05	0.00241863
ENSG00000164808|SPIDR	106.549	-1.6125	0.405602	-3.97557	7.02106e-05	0.00241863
ENSG00000133026|MYH10	1450.95	-3.06633	0.77219	-3.97096	7.1584e-05	0.00245556
ENSG00000107485|GATA3	10.5482	4.68188	1.17895	3.97122	7.15042e-05	0.00245556
ENSG00000110651|CD81	1800.33	-1.96142	0.494643	-3.96532	7.32973e-05	0.00250905
ENSG00000132361|CLUH	551.346	-2.20117	0.555428	-3.96301	7.40102e-05	0.00252814
ENSG00000177565|TBL1XR1	1264.2	1.58606	0.400754	3.95769	7.56778e-05	0.00257969
ENSG00000151503|NCAPD3	72.1004	2.50476	0.633057	3.9566	7.60231e-05	0.00258606
ENSG00000079246|XRCC5	2924.31	-2.25269	0.569496	-3.95559	7.6347e-05	0.00259166
ENSG00000091640|SPAG7	1654.58	-2.8238	0.714411	-3.95262	7.72997e-05	0.00261855
ENSG00000277734|TRAC	8.33758	5.76896	1.4616	3.94702	7.91309e-05	0.00267502
ENSG00000229388|LINC01715	11.1946	4.77983	1.21142	3.94563	7.95919e-05	0.00268192
ENSG00000140931|CMTM3	153.044	-2.29272	0.581111	-3.94541	7.96643e-05	0.00268192
ENSG00000198408|OGA	1214.03	-1.72587	0.437591	-3.94403	8.01237e-05	0.00269183
ENSG00000134318|ROCK2	645.486	-1.7099	0.433783	-3.94183	8.08639e-05	0.00269999
ENSG00000182512|GLRX5	936.055	-2.96676	0.752547	-3.94229	8.07085e-05	0.00269999
ENSG00000168268|NT5DC2	277.119	-2.83366	0.718744	-3.94252	8.06306e-05	0.00269999
ENSG00000139613|SMARCC2	689.931	-2.00645	0.509127	-3.94095	8.11581e-05	0.00270331
ENSG00000101346|POFUT1	648.657	-3.58924	0.910956	-3.94008	8.14554e-05	0.00270331
ENSG00000183354|KIAA2026	321.3	-2.03074	0.515408	-3.94006	8.1461e-05	0.00270331
ENSG00000150773|PIH1D2	9.31892	5.9324	1.506	3.93917	8.17636e-05	0.00270784
ENSG00000101294|HM13	320.41	-1.6817	0.427288	-3.93575	8.29382e-05	0.00274116
ENSG00000166173|LARP6	485.741	-2.19511	0.557861	-3.93486	8.32437e-05	0.00274569
ENSG00000266302|AC098850.3	18.7626	4.56042	1.1601	3.93106	8.45717e-05	0.00276709
ENSG00000238000|AC116347.1	34.2514	-2.84878	0.724667	-3.93115	8.45402e-05	0.00276709
ENSG00000132589|FLOT2	768.863	-2.22509	0.565992	-3.93131	8.44858e-05	0.00276709
ENSG00000162670|BRINP3	11.1906	6.18979	1.57404	3.93243	8.40904e-05	0.00276709
ENSG00000140263|SORD	18.6271	3.93263	1.00099	3.92875	8.53903e-05	0.00278828
ENSG00000118689|FOXO3	771.339	-2.57536	0.655613	-3.92817	8.55936e-05	0.00278932
ENSG00000070413|DGCR2	466.496	-2.50591	0.638106	-3.9271	8.59751e-05	0.00279616
ENSG00000075407|ZNF37A	247.991	-1.99822	0.509036	-3.9255	8.65512e-05	0.00280929
ENSG00000170776|AKAP13	7015.07	-2.46019	0.626917	-3.92426	8.69967e-05	0.00281255
ENSG00000135870|RC3H1	182.657	1.98834	0.506671	3.92433	8.69729e-05	0.00281255
ENSG00000258457|AL132780.2	5.25733	5.10233	1.30057	3.92314	8.74041e-05	0.00282012
ENSG00000285851|AL359762.3	37.5947	7.94015	2.02523	3.92062	8.83206e-05	0.00284406
ENSG00000196724|ZNF418	49.2181	3.824	0.975888	3.91848	8.9109e-05	0.00286092
ENSG00000272812|AC004908.2	4.72057	4.93684	1.26011	3.91777	8.93707e-05	0.00286092
ENSG00000158417|EIF5B	4502.78	-2.29098	0.584729	-3.91802	8.92785e-05	0.00286092
ENSG00000123104|ITPR2	678.087	-3.04574	0.778073	-3.91446	9.06059e-05	0.00289477
ENSG00000285589|AC010422.8	463.454	-1.43947	0.368089	-3.91067	9.20417e-05	0.00293489
ENSG00000177425|PAWR	547.566	-4.25418	1.08833	-3.9089	9.27186e-05	0.0029507
ENSG00000266921|AC006213.1	19.2714	6.40655	1.63977	3.90699	9.34513e-05	0.00296822
ENSG00000178460|MCMDC2	17.2633	6.8169	1.74681	3.90248	9.52112e-05	0.00301823
ENSG00000170421|KRT8	1536.77	-2.62755	0.673785	-3.89968	9.6318e-05	0.00304739
ENSG00000143774|GUK1	2691.86	-2.04752	0.525401	-3.89706	9.73661e-05	0.00307458
ENSG00000158195|WASF2	978.604	-2.63746	0.677109	-3.89518	9.81275e-05	0.00308199
ENSG00000169902|TPST1	36.0327	3.6374	0.933878	3.89494	9.82227e-05	0.00308199
ENSG00000277462|ZNF670	16.7799	6.77564	1.73975	3.89461	9.83574e-05	0.00308199
ENSG00000186660|ZFP91	843.508	-1.18437	0.304043	-3.89541	9.80316e-05	0.00308199
ENSG00000237187|NR2F1-AS1	8.83718	5.84759	1.5017	3.89399	9.86096e-05	0.00308396
ENSG00000173406|DAB1	32.0949	4.31813	1.10956	3.89177	9.95167e-05	0.00310637
ENSG00000103502|CDIPT	603.878	-2.29083	0.588709	-3.89127	9.97193e-05	0.00310674
ENSG00000185518|SV2B	16.3413	6.73681	1.73165	3.8904	0.00010008	0.00311112
ENSG00000177469|CAVIN1	3531.89	-2.36334	0.60754	-3.89001	0.000100242	0.00311112
ENSG00000229994|RPL5P4	30.2296	-2.11668	0.544204	-3.88949	0.000100456	0.00311185
ENSG00000100307|CBX7	491.644	-1.96628	0.506315	-3.88351	0.000102961	0.00318339
ENSG00000107816|LZTS2	180.437	-2.31879	0.597481	-3.88094	0.000104054	0.00320607
ENSG00000010017|RANBP9	402.38	-2.97785	0.767317	-3.88086	0.000104088	0.00320607
ENSG00000164944|VIRMA	590.903	-1.65519	0.426564	-3.88028	0.000104336	0.00320766
ENSG00000143314|MRPL24	1204	-2.32175	0.598446	-3.87962	0.000104618	0.00321027
ENSG00000170248|PDCD6IP	555.583	1.44418	0.372426	3.87777	0.00010542	0.00321993
ENSG00000177374|HIC1	17.414	3.24651	0.837154	3.87803	0.000105306	0.00321993
ENSG00000129515|SNX6	1340.6	-1.90534	0.49138	-3.87752	0.000105526	0.00321993
ENSG00000133433|GSTT2B	9.65889	5.97684	1.54173	3.87671	0.000105878	0.00322463
ENSG00000123240|OPTN	1858.3	-1.7558	0.453196	-3.87426	0.000106951	0.00325122
ENSG00000107562|CXCL12	1209.78	-2.28185	0.589123	-3.87329	0.000107376	0.00325807
ENSG00000049540|ELN	148.838	-3.53013	0.911567	-3.87259	0.000107684	0.00326135
ENSG00000015475|BID	113.842	2.20922	0.57114	3.86809	0.000109693	0.00331601
ENSG00000286883|AC005041.5	15.9339	6.70004	1.7331	3.86593	0.000110667	0.0033273
ENSG00000157510|AFAP1L1	341.754	1.57661	0.407808	3.86605	0.00011061	0.0033273
ENSG00000169249|ZRSR2	173.59	-2.42423	0.627081	-3.8659	0.000110678	0.0033273
ENSG00000184983|NDUFA6	6969.12	-2.11242	0.546698	-3.86396	0.000111563	0.0033477
ENSG00000173692|PSMD1	2000.41	-1.94028	0.502406	-3.86197	0.000112477	0.00336895
ENSG00000100804|PSMB5	2975.38	-1.80774	0.468514	-3.85846	0.000114104	0.00341138
ENSG00000280143|AP000892.4	26.986	-3.46203	0.897893	-3.85572	0.000115388	0.00344346
ENSG00000110844|PRPF40B	348.6	-4.12345	1.07175	-3.84738	0.000119386	0.00353145
ENSG00000238133|MAP3K20-AS1	10.9374	4.43033	1.15137	3.84786	0.000119155	0.00353145
ENSG00000140575|IQGAP1	713.633	-1.96296	0.510302	-3.84667	0.000119735	0.00353145
ENSG00000100888|CHD8	598.238	-2.7746	0.721346	-3.84643	0.000119854	0.00353145
ENSG00000171970|ZNF57	13.977	6.51462	1.69346	3.84693	0.000119606	0.00353145
ENSG00000090686|USP48	552.288	-1.54629	0.401931	-3.84714	0.000119502	0.00353145
ENSG00000198604|BAZ1A	127.306	-2.12696	0.552936	-3.84666	0.000119738	0.00353145
ENSG00000176101|SSNA1	1117.28	-3.24983	0.845531	-3.84353	0.000121275	0.00356688
ENSG00000237493|AC034102.1	93.0546	-2.00501	0.522061	-3.84057	0.000122747	0.00360368
ENSG00000164040|PGRMC2	686.258	-2.32811	0.606488	-3.83867	0.0001237	0.00361862
ENSG00000138382|METTL5	627.171	1.1847	0.308592	3.83907	0.000123503	0.00361862
ENSG00000166450|PRTG	19.9898	7.02745	1.831	3.83804	0.000124021	0.0036215
ENSG00000120519|SLC10A7	30.8099	4.71326	1.22859	3.83631	0.000124896	0.00364053
ENSG00000065548|ZC3H15	1015.97	-2.32381	0.606016	-3.83456	0.000125787	0.00365343
ENSG00000100300|TSPO	1828.42	-2.3279	0.607041	-3.83483	0.000125652	0.00365343
ENSG00000173674|EIF1AX	752.004	-2.28338	0.5958	-3.83246	0.000126868	0.00367827
ENSG00000184897|H1FX	45.6855	-2.13269	0.55673	-3.83073	0.000127763	0.00369763
ENSG00000148690|FRA10AC1	496.553	-2.32408	0.607267	-3.82712	0.000129652	0.00374131
ENSG00000255496|AC103796.1	8.43909	5.78155	1.51084	3.82672	0.000129864	0.00374131
ENSG00000196502|SULT1A1	74.705	2.11655	0.553124	3.82653	0.000129961	0.00374131
ENSG00000197353|LYPD2	7.53486	5.62503	1.47038	3.82557	0.00013047	0.00374936
ENSG00000133639|BTG1	1304.9	-2.24982	0.588399	-3.82363	0.000131501	0.00377233
ENSG00000176046|NUPR1	692.252	-2.10852	0.551928	-3.82029	0.000133296	0.00379046
ENSG00000130518|IQCN	10.0649	-6.98265	1.8276	-3.82067	0.000133089	0.00379046
ENSG00000121068|TBX2	118.174	-3.12147	0.816915	-3.82104	0.000132887	0.00379046
ENSG00000172201|ID4	136.55	-5.76675	1.50912	-3.82128	0.000132762	0.00379046
ENSG00000185630|PBX1	951.48	-3.28889	0.860608	-3.82159	0.000132592	0.00379046
ENSG00000243859|RPL5P17	70.2441	-1.53203	0.401257	-3.81808	0.000134492	0.0038178
ENSG00000100644|HIF1A	1422.87	-2.38008	0.624323	-3.81225	0.000137707	0.00390224
ENSG00000183751|TBL3	101.257	3.09267	0.811353	3.81175	0.000137986	0.00390337
ENSG00000077782|FGFR1	878.436	-1.52759	0.401021	-3.80924	0.000139393	0.00393634
ENSG00000166669|ATF7IP2	219.383	2.27292	0.596776	3.80867	0.000139714	0.00393859
ENSG00000187608|ISG15	640.572	-3.07781	0.809049	-3.80423	0.000142246	0.00400302
ENSG00000115042|FAHD2A	296.24	-1.60004	0.42067	-3.80355	0.00014264	0.00400719
ENSG00000126768|TIMM17B	885.819	-1.87071	0.491893	-3.80308	0.000142907	0.00400779
ENSG00000126883|NUP214	251.86	-2.15934	0.567957	-3.80194	0.000143568	0.00401942
ENSG00000233223|AC016876.1	11.0336	6.17369	1.62413	3.80122	0.000143984	0.00402414
ENSG00000133116|KL	14.2246	6.5373	1.72012	3.80048	0.000144417	0.00402802
ENSG00000143158|MPC2	5407.82	-1.94905	0.512889	-3.80014	0.000144617	0.00402802
ENSG00000232150|ST13P4	20.7548	-3.04044	0.800782	-3.79684	0.000146551	0.00407492
ENSG00000141429|GALNT1	526.735	-2.35315	0.619852	-3.79631	0.000146868	0.00407677
ENSG00000084764|MAPRE3	75.3371	2.17495	0.573072	3.79525	0.000147493	0.00408433
ENSG00000145012|LPP	3614.69	-2.19239	0.577748	-3.79472	0.000147812	0.00408433
ENSG00000151348|EXT2	213.567	1.41112	0.371918	3.79416	0.000148143	0.00408433
ENSG00000167778|SPRYD3	1335.32	-3.22824	0.850806	-3.79433	0.00014804	0.00408433
ENSG00000050393|MCUR1	443.064	-1.56044	0.411675	-3.79046	0.000150366	0.00413861
ENSG00000259431|THTPA	43.7558	1.89655	0.50043	3.78985	0.000150736	0.00414182
ENSG00000175376|EIF1AD	273.88	-2.36062	0.624471	-3.78019	0.000156706	0.00429137
ENSG00000134452|FBH1	378.692	-1.23821	0.327536	-3.78038	0.000156588	0.00429137
ENSG00000185650|ZFP36L1	551.153	-1.58162	0.418612	-3.77824	0.000157938	0.00431062
ENSG00000131871|SELENOS	683.398	-1.49754	0.396321	-3.77859	0.000157716	0.00431062
ENSG00000183486|MX2	32.6207	3.32786	0.881106	3.77692	0.000158782	0.00432641
ENSG00000237499|WAKMAR2	130.531	-8.49398	2.25056	-3.77416	0.000160545	0.00436715
ENSG00000234745|HLA-B	2397.37	-1.84663	0.48937	-3.77348	0.000160985	0.0043718
ENSG00000229644|NAMPTP1	52.2022	2.13053	0.565089	3.77026	0.000163076	0.00442122
ENSG00000153823|PID1	52.3054	2.78827	0.739753	3.7692	0.000163772	0.00443274
ENSG00000141905|NFIC	777.996	-2.4671	0.654927	-3.76698	0.000165232	0.00443984
ENSG00000184374|COLEC10	14.0487	6.51932	1.73011	3.76815	0.000164461	0.00443984
ENSG00000100221|JOSD1	371.93	-3.38236	0.898212	-3.76566	0.000166112	0.00443984
ENSG00000234488|AC096664.2	15.2499	2.02108	0.536592	3.76652	0.000165542	0.00443984
ENSG00000145088|EAF2	13.1465	6.42471	1.7055	3.76707	0.000165177	0.00443984
ENSG00000173272|MZT2A	456.373	-2.17613	0.577943	-3.76529	0.000166354	0.00443984
ENSG00000159459|UBR1	531.483	1.20461	0.319941	3.76509	0.000166487	0.00443984
ENSG00000196358|NTNG2	8.24527	5.75213	1.52734	3.7661	0.000165819	0.00443984
ENSG00000132522|GPS2	714.792	-2.2515	0.597589	-3.76764	0.0001648	0.00443984
ENSG00000250049|AC114316.1	6.31345	5.36668	1.42587	3.76379	0.000167357	0.00445575
ENSG00000141741|MIEN1	1003.44	-2.07643	0.552002	-3.76163	0.000168811	0.00448435
ENSG00000228701|TNKS2-AS1	8.04436	5.71167	1.51851	3.76138	0.000168982	0.00448435
ENSG00000164309|CMYA5	53820.6	-2.21963	0.590302	-3.76016	0.000169807	0.00449892
ENSG00000257315|ZBED6	646.755	-2.25312	0.59932	-3.75946	0.000170282	0.00450417
ENSG00000221978|CCNL2	346.748	-1.19546	0.318088	-3.75828	0.000171083	0.00451804
ENSG00000178082|TWF1P1	5.12638	3.96775	1.05616	3.75678	0.000172114	0.00453284
ENSG00000254002|AC012574.2	20.5313	5.17376	1.37722	3.75665	0.0001722	0.00453284
ENSG00000225096|AL445250.1	7.58993	4.58234	1.22013	3.7556	0.000172924	0.00453722
ENSG00000007350|TKTL1	112.767	3.27097	0.870952	3.75562	0.00017291	0.00453722
ENSG00000234452|SLC16A12-AS1	6.35677	5.3721	1.43252	3.7501	0.000176763	0.00463052
ENSG00000118816|CCNI	5120.55	-1.28337	0.342329	-3.74894	0.000177587	0.00464462
ENSG00000165156|ZHX1	689.669	-2.71956	0.725522	-3.74841	0.000177957	0.00464684
ENSG00000246022|ALDH1L1-AS2	29.1835	3.97947	1.06222	3.74637	0.000179411	0.00466921
ENSG00000174720|LARP7	1278.7	-2.05345	0.54806	-3.74676	0.000179134	0.00466921
ENSG00000158220|ESYT3	13.3891	6.45145	1.72222	3.746	0.000179673	0.00466921
ENSG00000108592|FTSJ3	558.704	-2.86825	0.766403	-3.74248	0.000182211	0.00472762
ENSG00000235162|C12orf75	160.349	-5.13921	1.37393	-3.74052	0.000183644	0.00474911
ENSG00000253549|CA3-AS1	15.1552	6.62874	1.77215	3.74051	0.00018365	0.00474911
ENSG00000141027|NCOR1	1173.34	-2.01162	0.537845	-3.74015	0.000183914	0.00474911
ENSG00000168172|HOOK3	1114.94	-3.14878	0.843086	-3.73483	0.000187844	0.00484291
ENSG00000119392|GLE1	149.693	1.6261	0.43553	3.73361	0.000188755	0.00485107
ENSG00000233611|AC019068.1	13.9132	4.59185	1.22983	3.73374	0.000188658	0.00485107
ENSG00000120727|PAIP2	1701.79	1.31703	0.352806	3.73303	0.00018919	0.00485457
ENSG00000006210|CX3CL1	175.534	-2.37003	0.635251	-3.73086	0.000190826	0.00488887
ENSG00000197323|TRIM33	515.138	-2.333	0.625538	-3.72958	0.0001918	0.0049061
ENSG00000128335|APOL2	712.039	-2.10303	0.563956	-3.72908	0.000192183	0.00490819
ENSG00000103227|LMF1	16.8838	3.8194	1.02456	3.72785	0.000193119	0.00491668
ENSG00000134882|UBAC2	347.295	1.45518	0.390313	3.72824	0.000192819	0.00491668
ENSG00000177125|ZBTB34	15.2915	6.04322	1.62198	3.72582	0.00019468	0.00494871
ENSG00000198556|ZNF789	13.4277	6.45374	1.73256	3.72498	0.000195332	0.00495754
ENSG00000264575|LINC00526	14.3936	5.94359	1.59674	3.72233	0.000197395	0.00499095
ENSG00000099795|NDUFB7	4174.63	-1.72689	0.463893	-3.72261	0.000197171	0.00499095
ENSG00000181472|ZBTB2	25.9023	5.37539	1.44433	3.72172	0.000197874	0.00499095
ENSG00000113583|C5orf15	400.536	2.00052	0.537471	3.7221	0.00019757	0.00499095
ENSG00000240344|PPIL3	131.105	2.91349	0.783411	3.71898	0.000200032	0.00503759
ENSG00000122877|EGR2	13.3766	6.44788	1.73421	3.71804	0.000200772	0.00504842
ENSG00000145936|KCNMB1	178.429	-3.05841	0.82296	-3.71635	0.00020212	0.00507449
ENSG00000113734|BNIP1	40.3535	4.17452	1.12349	3.71568	0.000202655	0.00508009
ENSG00000163170|BOLA3	737.6	-1.59947	0.430603	-3.7145	0.000203608	0.00509614
ENSG00000214113|LYRM4	658.764	-2.81602	0.758563	-3.71232	0.00020537	0.00513237
ENSG00000164050|PLXNB1	524.648	-3.42849	0.923708	-3.71166	0.000205907	0.00513791
ENSG00000256537|SMIM10L1	1229	-2.36261	0.636614	-3.71121	0.000206271	0.00513912
ENSG00000171503|ETFDH	1480.55	1.13124	0.304881	3.71041	0.000206922	0.00514746
ENSG00000237807|AC022034.1	427.463	-2.57906	0.695851	-3.70634	0.000210274	0.00522286
ENSG00000108826|MRPL27	1076.81	-2.03419	0.548988	-3.70534	0.000211107	0.00523558
ENSG00000145685|LHFPL2	162.671	-3.97897	1.07482	-3.70197	0.000213928	0.00528953
ENSG00000086189|DIMT1	261.129	0.913263	0.246716	3.70168	0.000214178	0.00528953
ENSG00000101856|PGRMC1	390.997	-2.04352	0.552066	-3.70159	0.000214256	0.00528953
ENSG00000179912|R3HDM2	1002.7	-1.88115	0.508485	-3.69952	0.00021601	0.00532475
ENSG00000170545|SMAGP	37.1468	3.99143	1.07919	3.69855	0.000216834	0.005337
ENSG00000131467|PSME3	635.481	-1.91559	0.518201	-3.69662	0.000218492	0.00536334
ENSG00000177700|POLR2L	1036.04	1.30943	0.354232	3.69653	0.000218562	0.00536334
ENSG00000152583|SPARCL1	7696.31	-1.8594	0.503069	-3.69611	0.000218924	0.00536413
ENSG00000135837|CEP350	942.494	-1.8984	0.513806	-3.69477	0.000220082	0.0053844
ENSG00000169851|PCDH7	2628.07	-2.90831	0.78747	-3.69323	0.000221423	0.00540909
ENSG00000165806|CASP7	48.3196	3.26903	0.885573	3.69143	0.000222995	0.00543934
ENSG00000154358|OBSCN	2532.82	-2.42105	0.656106	-3.69003	0.000224226	0.00545304
ENSG00000205476|CCDC85C	411.414	-3.65684	0.990915	-3.69037	0.000223928	0.00545304
ENSG00000235508|RPS2P7	7.21646	-2.80497	0.760442	-3.68861	0.000225484	0.00546732
ENSG00000096060|FKBP5	670.425	-2.76412	0.749331	-3.68878	0.000225332	0.00546732
ENSG00000279364|AC114546.3	149.295	-7.64171	2.07198	-3.68812	0.000225915	0.00546964
ENSG00000167522|ANKRD11	448.912	-2.55066	0.691873	-3.6866	0.000227271	0.00549429
ENSG00000119013|NDUFB3	2184.36	2.15019	0.583827	3.68292	0.000230576	0.00556594
ENSG00000283662|AC138904.3	6.99277	5.50875	1.49597	3.6824	0.000231046	0.00556635
ENSG00000160318|CLDND2	5.27603	5.10575	1.38662	3.68215	0.000231276	0.00556635
ENSG00000160298|C21orf58	5.21589	5.083	1.38089	3.68095	0.000232366	0.00558431
ENSG00000090266|NDUFB2	8995.28	-2.20344	0.598746	-3.68009	0.000233147	0.00558662
ENSG00000102241|HTATSF1	1075.61	-1.35905	0.36928	-3.68026	0.000233	0.00558662
ENSG00000178127|NDUFV2	6240.87	-1.64193	0.446266	-3.67927	0.000233906	0.00558836
ENSG00000092820|EZR	2556.88	-1.00409	0.272888	-3.67949	0.000233702	0.00558836
ENSG00000166321|NUDT13	35.8489	3.7584	1.02182	3.67815	0.000234932	0.00560465
ENSG00000128923|MINDY2	1070.94	-2.25258	0.61253	-3.67751	0.000235522	0.00561053
ENSG00000185267|CDNF	6.34728	5.36912	1.46039	3.67648	0.000236472	0.00562493
ENSG00000236456|AL035458.1	60.6844	-3.02717	0.823482	-3.67606	0.000236861	0.00562596
ENSG00000102531|FNDC3A	674.569	-2.37356	0.645972	-3.67441	0.000238403	0.00563211
ENSG00000168872|DDX19A	683.278	-3.28813	0.894856	-3.67448	0.000238337	0.00563211
ENSG00000037897|METTL1	22.4013	5.17278	1.40783	3.6743	0.000238502	0.00563211
ENSG00000158062|UBXN11	18.5142	5.16247	1.40492	3.67457	0.000238249	0.00563211
ENSG00000253719|ATXN7L3B	777.851	-1.6887	0.459997	-3.6711	0.000241509	0.00569486
ENSG00000214274|ANG	18.9063	3.80015	1.0353	3.67059	0.000241993	0.00569802
ENSG00000082805|ERC1	1083.89	-2.28991	0.62398	-3.66984	0.000242698	0.00570638
ENSG00000130748|TMEM160	231.55	-2.31672	0.631643	-3.66778	0.000244668	0.00574441
ENSG00000180660|MAB21L1	11.0723	6.17446	1.68453	3.66539	0.000246963	0.00578994
ENSG00000011021|CLCN6	386.22	-2.877	0.785263	-3.66374	0.000248555	0.0058189
ENSG00000196588|MRTFA	69.1146	-2.64101	0.721164	-3.66214	0.000250115	0.00584701
ENSG00000171067|C11orf24	486.79	-2.59915	0.709844	-3.66157	0.000250673	0.00585168
ENSG00000287483|AL132775.2	10.6823	6.12499	1.67298	3.66113	0.000251106	0.00585339
ENSG00000174292|TNK1	10.6205	6.11517	1.67077	3.6601	0.000252116	0.00586855
ENSG00000105379|ETFB	3412.32	-1.70474	0.46671	-3.65268	0.000259523	0.00603233
ENSG00000266947|AC022916.1	8.94196	5.86974	1.60792	3.65051	0.000261725	0.00606621
ENSG00000118407|FILIP1	8513.29	-2.04541	0.56026	-3.65083	0.000261398	0.00606621
ENSG00000023516|AKAP11	546.48	-1.87133	0.512968	-3.64804	0.000264246	0.00611595
ENSG00000137776|SLTM	636.418	-0.917256	0.25159	-3.64584	0.000266519	0.0061598
ENSG00000135047|CTSL	884.885	1.52587	0.418716	3.64415	0.000268272	0.00619153
ENSG00000125810|CD93	482.983	-1.18254	0.324657	-3.64243	0.000270074	0.00622431
ENSG00000074800|ENO1	1583.46	-1.73555	0.476552	-3.64189	0.000270648	0.00622872
ENSG00000167965|MLST8	714.675	-2.9998	0.82388	-3.64107	0.00027151	0.00623079
ENSG00000180008|SOCS4	640.989	-2.81725	0.773806	-3.64077	0.000271823	0.00623079
ENSG00000181904|C5orf24	762.309	-2.25086	0.618246	-3.64071	0.000271885	0.00623079
ENSG00000287811|AL391840.3	11.5991	6.24256	1.71544	3.63905	0.000273644	0.00626231
ENSG00000120314|WDR55	55.1073	3.12699	0.859585	3.63779	0.00027499	0.00627546
ENSG00000115457|IGFBP2	160.131	-1.65234	0.454182	-3.63805	0.000274714	0.00627546
ENSG00000107341|UBE2R2	465.607	-1.23498	0.339641	-3.63614	0.000276757	0.00630696
ENSG00000112874|NUDT12	101.448	2.70804	0.745337	3.6333	0.000279816	0.00635888
ENSG00000081692|JMJD4	1017.72	-3.86503	1.06368	-3.63363	0.000279458	0.00635888
ENSG00000168916|ZNF608	24.1845	4.00933	1.1037	3.63261	0.000280565	0.00636702
ENSG00000077684|JADE1	844.547	-3.14996	0.867315	-3.63185	0.000281398	0.00637704
ENSG00000238084|AL031284.1	54.6575	1.66511	0.458674	3.63026	0.000283133	0.00639858
ENSG00000138614|INTS14	82.5896	1.82051	0.501439	3.63058	0.000282782	0.00639858
ENSG00000173267|SNCG	205.928	-2.98147	0.822271	-3.6259	0.000287956	0.00648956
ENSG00000012048|BRCA1	52.5578	3.65884	1.00901	3.62615	0.000287678	0.00648956
ENSG00000168807|SNTB2	119.548	-1.95963	0.540528	-3.6254	0.000288516	0.00649321
ENSG00000150760|DOCK1	453.942	-3.22135	0.8887	-3.62479	0.000289192	0.00649944
ENSG00000204842|ATXN2	347.019	-1.23661	0.34121	-3.62421	0.000289851	0.00650528
ENSG00000165917|RAPSN	23.3547	4.02451	1.11081	3.62305	0.000291146	0.00652536
ENSG00000260852|FBXL19-AS1	9.7965	5.99934	1.65676	3.62113	0.000293314	0.00656491
ENSG00000077943|ITGA8	202.162	-5.19944	1.4361	-3.62053	0.000293999	0.00657122
ENSG00000285827|AP001267.5	37.734	6.3453	1.75313	3.61942	0.000295259	0.00659034
ENSG00000055609|KMT2C	917.317	-1.59976	0.442049	-3.61897	0.000295782	0.00659299
ENSG00000122861|PLAU	37.911	3.4769	0.960919	3.61831	0.000296539	0.00660082
ENSG00000175602|CCDC85B	667.97	-2.45753	0.679281	-3.61785	0.000297064	0.00660349
ENSG00000105486|LIG1	13.2515	6.43537	1.77896	3.61748	0.000297483	0.00660381
ENSG00000196074|SYCP2	15.113	3.78104	1.04549	3.61654	0.000298567	0.00661884
ENSG00000180376|CCDC66	171.426	-1.69944	0.470103	-3.61504	0.000300304	0.0066483
ENSG00000157216|SSBP3	278.62	-2.87619	0.796282	-3.61202	0.000303816	0.00670306
ENSG00000163154|TNFAIP8L2	5.14072	5.07656	1.40535	3.6123	0.000303496	0.00670306
ENSG00000005075|POLR2J	867.549	-2.18041	0.60368	-3.61186	0.000304011	0.00670306
ENSG00000106263|EIF3B	377.373	-1.83097	0.507106	-3.61062	0.000305468	0.00672607
ENSG00000092841|MYL6	4429.78	-1.98676	0.550354	-3.60997	0.000306237	0.0067339
ENSG00000154874|CCDC144B	79.4686	-1.9988	0.554156	-3.60693	0.000309837	0.0068039
ENSG00000198860|TSEN15	427.114	1.68708	0.467852	3.60601	0.000310945	0.00681903
ENSG00000234665|LERFS	17.5	6.83539	1.89581	3.60552	0.000311533	0.00682274
ENSG00000109458|GAB1	445.89	1.70431	0.472898	3.60397	0.000313396	0.00685433
ENSG00000259699|HMGB1P8	15.3351	-3.65203	1.01393	-3.60185	0.000315958	0.00690109
ENSG00000124177|CHD6	413	-1.71687	0.476795	-3.60086	0.000317171	0.0069149
ENSG00000224183|SDHDP6	37.0348	1.67063	0.46399	3.60057	0.00031752	0.0069149
ENSG00000072954|TMEM38A	395.13	-1.9676	0.546512	-3.60029	0.000317863	0.0069149
ENSG00000197345|MRPL21	1307.38	-2.05097	0.569902	-3.5988	0.000319685	0.00692238
ENSG00000196204|RNF216P1	330.873	-3.14834	0.87518	-3.59736	0.000321461	0.00692238
ENSG00000279180|AC061709.3	6.00404	-4.89483	1.3602	-3.5986	0.000319929	0.00692238
ENSG00000086062|B4GALT1	1035.98	-2.12919	0.59177	-3.598	0.000320675	0.00692238
ENSG00000140961|OSGIN1	24.9857	4.38142	1.21796	3.59733	0.000321498	0.00692238
ENSG00000162819|BROX	390.691	1.78838	0.497196	3.59693	0.000321996	0.00692238
ENSG00000065978|YBX1	3089	-1.90332	0.529132	-3.59707	0.000321825	0.00692238
ENSG00000169738|DCXR	2037.81	-2.03519	0.565818	-3.5969	0.000322031	0.00692238
ENSG00000198945|L3MBTL3	11.0671	6.17538	1.71623	3.59823	0.000320396	0.00692238
ENSG00000162734|PEA15	1609.6	-1.48205	0.412246	-3.59506	0.000324319	0.00694409
ENSG00000131732|ZCCHC9	69.9149	2.02203	0.562342	3.59573	0.000323486	0.00694409
ENSG00000107290|SETX	854.928	-1.52448	0.424035	-3.59517	0.000324183	0.00694409
ENSG00000120875|DUSP4	11.3372	5.19459	1.44521	3.59436	0.000325188	0.00695357
ENSG00000011114|BTBD7	433.451	-2.51101	0.698666	-3.59401	0.000325631	0.00695391
ENSG00000023287|RB1CC1	1295.62	-0.834338	0.232233	-3.59268	0.000327297	0.00698033
ENSG00000141232|TOB1	1208.05	1.04937	0.292344	3.58949	0.000331321	0.00705692
ENSG00000100354|TNRC6B	2358.9	-2.05442	0.572615	-3.58779	0.000333497	0.007094
ENSG00000243678|NME2	1937.06	-1.83835	0.512462	-3.58729	0.000334129	0.00709818
ENSG00000119632|IFI27L2	509.839	-2.10567	0.587081	-3.58668	0.00033492	0.00710571
ENSG00000198832|SELENOM	551.682	-2.13971	0.596659	-3.58615	0.000335602	0.00711093
ENSG00000172915|NBEA	967.168	-2.71815	0.758221	-3.58491	0.000337196	0.00713542
ENSG00000039319|ZFYVE16	1047.17	-2.5768	0.719017	-3.58378	0.000338661	0.0071386
ENSG00000107819|SFXN3	207.143	-3.49603	0.975456	-3.58399	0.000338379	0.0071386
ENSG00000119318|RAD23B	840.928	-2.02788	0.565772	-3.58428	0.000338014	0.0071386
ENSG00000132635|PCED1A	10.1087	6.04618	1.68777	3.58235	0.000340511	0.00715909
ENSG00000188375|H3F3C	50.6824	-1.34055	0.374202	-3.58242	0.000340427	0.00715909
ENSG00000162654|GBP4	440.277	-2.21175	0.617725	-3.58047	0.000342973	0.00720155
ENSG00000115232|ITGA4	27.6698	4.56603	1.27561	3.57949	0.000344259	0.00721926
ENSG00000174125|TLR1	10.1279	6.04666	1.6899	3.57812	0.000346072	0.00724794
ENSG00000173421|CCDC36	7.48202	4.18755	1.17046	3.57768	0.000346652	0.00725077
ENSG00000146386|ABRACL	48.3038	3.06958	0.85821	3.57672	0.000347936	0.0072683
ENSG00000226887|ERVMER34-1	13.7521	5.32536	1.49044	3.57302	0.000352882	0.00735421
ENSG00000106809|OGN	374.322	-2.62733	0.735426	-3.57253	0.000353542	0.00735421
ENSG00000127838|PNKD	1604.19	-2.46388	0.689774	-3.57202	0.000354243	0.00735421
ENSG00000229596|MYL8P	4.48887	3.7029	1.03646	3.57265	0.000353382	0.00735421
ENSG00000132274|TRIM22	139.734	2.27896	0.638011	3.57197	0.000354306	0.00735421
ENSG00000127603|MACF1	6040.29	-2.4231	0.678509	-3.57121	0.00035533	0.00736609
ENSG00000273038|AL365203.2	10.0548	6.03724	1.69196	3.5682	0.00035944	0.00744182
ENSG00000130640|TUBGCP2	817.662	-2.97824	0.834848	-3.56741	0.000360531	0.00745495
ENSG00000168781|PPIP5K1	29.6297	3.85993	1.08243	3.56598	0.000362503	0.00748622
ENSG00000163644|PPM1K	3266.87	-1.65079	0.463161	-3.56418	0.000364994	0.0075273
ENSG00000075234|TTC38	92.7323	2.65182	0.744081	3.56388	0.000365416	0.0075273
ENSG00000197565|COL4A6	21.8912	4.26681	1.19894	3.55881	0.000372545	0.00766445
ENSG00000101888|NXT2	18.2679	6.89797	1.93945	3.55666	0.000375594	0.00771743
ENSG00000276855|AC015922.3	53.3844	-3.76594	1.05925	-3.55528	0.000377579	0.00774447
ENSG00000065717|TLE2	102.634	-1.79097	0.503776	-3.55508	0.00037786	0.00774447
ENSG00000100591|AHSA1	665.68	1.52739	0.429849	3.55331	0.000380419	0.00778712
ENSG00000226138|AC004801.1	22.0031	-3.31028	0.932026	-3.55171	0.000382739	0.00782478
ENSG00000189403|HMGB1	1331.64	-1.10875	0.312237	-3.55098	0.000383804	0.00783136
ENSG00000187118|CMC1	329.019	1.36904	0.385591	3.5505	0.000384503	0.00783136
ENSG00000284024|HSPA14	44.7914	2.76115	0.777665	3.55057	0.0003844	0.00783136
ENSG00000124214|STAU1	1897.15	-2.33556	0.657919	-3.54992	0.000385345	0.00783873
ENSG00000111669|TPI1	10982.4	-1.54041	0.434055	-3.54889	0.000386858	0.00785969
ENSG00000163531|NFASC	174.48	-3.5308	0.995298	-3.54748	0.000388935	0.00789203
ENSG00000108588|CCDC47	1736.45	-1.79277	0.505832	-3.5442	0.000393807	0.00798096
ENSG00000112655|PTK7	10.2035	6.05785	1.7097	3.54321	0.000395284	0.00799101
ENSG00000253537|PCDHGA7	55.0485	-3.62181	1.0221	-3.54352	0.000394827	0.00799101
ENSG00000100281|HMGXB4	262.357	-2.09794	0.592403	-3.54141	0.000397989	0.00800554
ENSG00000047597|XK	52.1166	2.76648	0.781148	3.54156	0.000397773	0.00800554
ENSG00000169679|BUB1	8.90075	5.862	1.65552	3.54089	0.000398785	0.00800554
ENSG00000232742|RHOQP2	24.2421	-2.71569	0.766976	-3.54078	0.000398951	0.00800554
ENSG00000146674|IGFBP3	704.562	-1.70237	0.480788	-3.5408	0.000398919	0.00800554
ENSG00000164924|YWHAZ	1906.15	-1.76606	0.498625	-3.54186	0.000397314	0.00800554
ENSG00000205707|ETFRF1	557.742	1.43545	0.405465	3.54027	0.000399725	0.00801122
ENSG00000154783|FGD5	40.4226	2.18364	0.616943	3.53945	0.000400956	0.00802602
ENSG00000180644|PRF1	6.66438	5.44801	1.54005	3.53756	0.000403839	0.00807381
ENSG00000067066|SP100	1328.31	-1.61474	0.456498	-3.53723	0.000404341	0.00807395
ENSG00000174912|METTL15P1	5.21957	4.01618	1.13618	3.53481	0.000408066	0.00813834
ENSG00000113396|SLC27A6	428.261	3.07108	0.868902	3.53444	0.000408638	0.00813978
ENSG00000144724|PTPRG	555.754	-2.50363	0.708545	-3.53349	0.000410112	0.00815918
ENSG00000196850|PPTC7	1315.36	-2.68107	0.759121	-3.5318	0.000412737	0.00820139
ENSG00000286588|AC104841.1	36.6411	-5.57063	1.57758	-3.53112	0.000413802	0.00821253
ENSG00000227110|LMCD1-AS1	18.1257	3.54939	1.00594	3.52844	0.000418021	0.00828618
ENSG00000166747|AP1G1	605.196	-2.17493	0.61657	-3.52747	0.000419553	0.00828711
ENSG00000180611|MB21D2	40.79	4.75979	1.34936	3.52744	0.000419594	0.00828711
ENSG00000113269|RNF130	214.075	0.892508	0.253016	3.52747	0.000419553	0.00828711
ENSG00000183765|CHEK2	8.68176	5.82689	1.65227	3.5266	0.000420939	0.00830361
ENSG00000254224|AP003465.1	5.6982	5.21305	1.47854	3.52581	0.000422182	0.00831806
ENSG00000205181|LINC00654	39.9346	3.45529	0.980157	3.52525	0.000423091	0.0083259
ENSG00000071462|BUD23	1039.38	-1.89743	0.538316	-3.52475	0.000423878	0.00832793
ENSG00000198597|ZNF536	28.3883	4.81584	1.36637	3.52454	0.000424216	0.00832793
ENSG00000155666|KDM8	13.0435	6.41118	1.81981	3.52299	0.000426713	0.00836687
ENSG00000157881|PANK4	58.8931	2.13605	0.606534	3.52174	0.000428726	0.00839622
ENSG00000126653|NSRP1	979.893	-1.82635	0.518945	-3.51935	0.000432604	0.008462
ENSG00000120129|DUSP1	1782.25	-2.49546	0.709792	-3.51576	0.000438502	0.00854792
ENSG00000245213|AC105285.1	8.75427	5.83885	1.66062	3.51606	0.000437999	0.00854792
ENSG00000178409|BEND3	16.7042	6.76982	1.92559	3.51572	0.00043857	0.00854792
ENSG00000132329|RAMP1	1580.76	-1.95409	0.556429	-3.51185	0.000445007	0.00866301
ENSG00000103024|NME3	411.616	-2.50267	0.71298	-3.51015	0.000447849	0.00870794
ENSG00000116260|QSOX1	370.301	-1.87169	0.533326	-3.50947	0.000449006	0.00872003
ENSG00000125970|RALY	599.498	-1.23524	0.352273	-3.50648	0.000454075	0.00880798
ENSG00000258311|AC009779.3	100.79	-2.92192	0.833372	-3.50614	0.000454648	0.0088086
ENSG00000198242|RPL23A	2067.01	1.27103	0.362798	3.50341	0.000459343	0.00887844
ENSG00000187566|NHLRC1	6.95044	5.50071	1.56999	3.50365	0.000458925	0.00887844
ENSG00000121766|ZCCHC17	933.137	1.53434	0.438342	3.50032	0.000464702	0.00897139
ENSG00000100442|FKBP3	1541.4	-1.8332	0.523778	-3.49995	0.000465344	0.00897316
ENSG00000107165|TYRP1	802.495	2.08874	0.597101	3.49813	0.000468531	0.00902394
ENSG00000163239|TDRD10	8.91559	5.86107	1.67629	3.49646	0.000471469	0.0090698
ENSG00000185163|DDX51	65.0035	-3.10052	0.886859	-3.49606	0.000472175	0.00907267
ENSG00000184990|SIVA1	1430.2	-2.34275	0.670408	-3.49452	0.000474918	0.00911462
ENSG00000111639|MRPL51	1735.57	-1.79405	0.513447	-3.49414	0.000475594	0.00911685
ENSG00000234028|EIF2AK3-DT	11.126	5.16816	1.47925	3.49377	0.00047625	0.00911871
ENSG00000088854|C20orf194	834.276	-2.02023	0.578441	-3.49255	0.000478427	0.00913891
ENSG00000154760|SLFN13	5.73328	5.22379	1.49559	3.4928	0.000477987	0.00913891
ENSG00000109906|ZBTB16	2324.97	-2.63817	0.755568	-3.49164	0.000480071	0.00915958
ENSG00000114354|TFG	1046.91	1.04738	0.30004	3.49081	0.000481556	0.00917716
ENSG00000284391|AL139398.1	7.01792	5.52029	1.58194	3.48957	0.000483805	0.00920361
ENSG00000185551|NR2F2	186.235	-1.77301	0.50811	-3.48942	0.000484073	0.00920361
ENSG00000239455|AC074043.1	10.6854	-4.26458	1.22243	-3.4886	0.000485558	0.00921668
ENSG00000255823|MTRNR2L8	2975.63	4.48973	1.28704	3.48842	0.000485892	0.00921668
ENSG00000123096|SSPN	1061.28	-1.76981	0.50742	-3.48786	0.000486898	0.00922501
ENSG00000240596|KCNAB1-AS2	12.1402	-7.55486	2.16679	-3.48666	0.000489092	0.009237
ENSG00000280422|AC115284.2	8.67812	4.60654	1.32112	3.48685	0.000488738	0.009237
ENSG00000247708|STX18-AS1	15.3547	4.21718	1.20955	3.48658	0.000489231	0.009237
ENSG00000136819|C9orf78	688.65	-1.37274	0.393761	-3.48622	0.000489903	0.00923897
ENSG00000267272|LINC01140	27.0045	4.48153	1.28579	3.48544	0.000491333	0.00925524
ENSG00000108924|HLF	147.023	2.25587	0.647768	3.48253	0.000496704	0.0093456
ENSG00000167703|SLC43A2	11.1332	5.01476	1.44067	3.48084	0.000499845	0.00939385
ENSG00000124243|BCAS4	11.0044	4.86951	1.39934	3.47985	0.000501694	0.00940778
ENSG00000089775|ZBTB25	382.351	-2.15681	0.619803	-3.47983	0.000501741	0.00940778
ENSG00000163807|KIAA1143	375.029	-2.16369	0.621883	-3.47925	0.000502814	0.00941707
ENSG00000175416|CLTB	2268.32	-2.10833	0.606206	-3.4779	0.000505356	0.00945382
ENSG00000185164|NOMO2	29.5417	2.39266	0.688156	3.47691	0.000507219	0.00947778
ENSG00000197111|PCBP2	1360.88	-0.95103	0.273635	-3.47554	0.000509817	0.00951542
ENSG00000095380|NANS	375.764	-1.45866	0.419869	-3.47409	0.000512589	0.0095387
ENSG00000164331|ANKRA2	254.172	-1.90083	0.547165	-3.47397	0.000512821	0.0095387
ENSG00000068394|GPKOW	54.861	2.78473	0.801478	3.4745	0.000511807	0.0095387
ENSG00000185515|BRCC3	259.271	-1.52706	0.439669	-3.4732	0.000514289	0.00955511
ENSG00000254552|XIRP2-AS1	8.08226	5.72425	1.6492	3.47092	0.000518674	0.00960895
ENSG00000188352|FOCAD	108.96	2.64789	0.76284	3.47109	0.000518349	0.00960895
ENSG00000257150|PGAM1P5	7.29241	5.57692	1.60682	3.47078	0.000518957	0.00960895
ENSG00000079974|RABL2B	14.6636	3.90089	1.12454	3.46888	0.000522627	0.00966593
ENSG00000165072|MAMDC2	62.3952	2.62467	0.756751	3.46834	0.000523675	0.00967433
ENSG00000184110|EIF3C	49.6796	3.11516	0.898834	3.46578	0.000528699	0.00975608
ENSG00000103642|LACTB	301.52	-2.35163	0.678692	-3.46495	0.000530329	0.00976405
ENSG00000113790|EHHADH	106.151	2.77374	0.800512	3.46496	0.000530308	0.00976405
ENSG00000259802|AC012640.2	8.94829	5.86982	1.69451	3.46402	0.000532168	0.00978684
ENSG00000104964|TLE5	1724.2	-2.0372	0.588353	-3.46255	0.000535087	0.00982944
ENSG00000111142|METAP2	1492.36	-2.19068	0.632845	-3.46163	0.000536905	0.00985173
ENSG00000267920|SNX6P1	12.0096	-2.47335	0.714701	-3.46068	0.000538804	0.00987545
ENSG00000253819|LINC01151	15.5779	4.76282	1.377	3.45883	0.000542526	0.0099325
