# Supplementary material for: RNA‐seq profiling reveals different pathways between remodeled vessels and myocardium in hypertrophic cardiomyopathy
Source: Microcirculation. 2022 Oct 14;29(8):e12790. doi: 10.1111/micc.12790 (PMC9787970; doi:10.1111/micc.12790)
Supplement: Supplementary file 2 — Table S2 [file MICC-29-e12790-s003.xls]

## Sheet: Sheet1
TAB 2 supp. - ARTERIOLES (DEGs)
gene_name	baseMean	log2FoldChange	lfcSE	stat	pvalue	padj
ENSG00000254635|WAC-AS1	395.863	-3.1327	0.354424	-8.83886	9.66991e-19	2.07526e-14
ENSG00000254692|AL136295.1	57.0102	-27.356	3.45461	-7.91868	2.40041e-15	2.57576e-11
ENSG00000181090|EHMT1	746.076	-2.15983	0.281074	-7.68421	1.53943e-14	1.10126e-10
ENSG00000259171|AL163636.2	65.5438	20.563	2.75951	7.45167	9.21649e-14	4.94488e-10
ENSG00000152503|TRIM36	101.669	6.70494	0.922308	7.26974	3.60173e-13	1.54593e-09
ENSG00000118689|FOXO3	1072.62	-1.57491	0.221756	-7.10197	1.22993e-12	4.39924e-09
ENSG00000107890|ANKRD26	470.567	-2.5075	0.355875	-7.04601	1.84124e-12	4.93935e-09
ENSG00000207864|MIR27B	27.1267	5.30008	0.75129	7.05464	1.73052e-12	4.93935e-09
ENSG00000272573|MUSTN1	5798.91	2.32244	0.331367	7.00866	2.40608e-12	5.73744e-09
ENSG00000229980|TOB1-AS1	32.2196	7.66371	1.10289	6.94875	3.68532e-12	7.90907e-09
ENSG00000131115|ZNF227	96.6069	5.18701	0.7515	6.90221	5.12012e-12	9.98935e-09
ENSG00000174206|C12orf66	61.5346	4.4806	0.660554	6.7831	1.17623e-11	1.96262e-08
ENSG00000119986|AVPI1	181.519	3.52332	0.519545	6.78156	1.18886e-11	1.96262e-08
ENSG00000172354|GNB2	914.085	-1.75302	0.259397	-6.75804	1.39867e-11	2.14407e-08
ENSG00000147255|IGSF1	52.8298	6.59597	0.991622	6.6517	2.89726e-11	3.7171e-08
ENSG00000177663|IL17RA	485.329	-2.34106	0.35287	-6.63434	3.25966e-11	3.7171e-08
ENSG00000147649|MTDH	1909.67	-1.17785	0.177329	-6.64215	3.09139e-11	3.7171e-08
ENSG00000155506|LARP1	1189.07	-1.45108	0.218441	-6.6429	3.07573e-11	3.7171e-08
ENSG00000204315|FKBPL	38.303	5.64477	0.851021	6.63293	3.29085e-11	3.7171e-08
ENSG00000205542|TMSB4X	8107.3	1.52644	0.23159	6.59111	4.36536e-11	4.46119e-08
ENSG00000179271|GADD45GIP1	1482.76	-2.83804	0.430317	-6.59524	4.24577e-11	4.46119e-08
ENSG00000153113|CAST	2911.74	-1.35087	0.206534	-6.54069	6.12377e-11	5.97373e-08
ENSG00000196152|ZNF79	49.9126	8.29763	1.27044	6.53131	6.51955e-11	6.0833e-08
ENSG00000286282|AC021733.4	50.2932	8.30829	1.27569	6.51276	7.37828e-11	6.59772e-08
ENSG00000141905|NFIC	1286.16	-1.37136	0.211018	-6.49876	8.0985e-11	6.68469e-08
ENSG00000105701|FKBP8	1204.23	-2.22227	0.341758	-6.50245	7.9022e-11	6.68469e-08
ENSG00000132688|NES	2183.78	-1.94397	0.29948	-6.49115	8.5184e-11	6.77087e-08
ENSG00000169692|AGPAT2	532.545	-2.27276	0.350646	-6.48163	9.07376e-11	6.95471e-08
ENSG00000125954|CHURC1-FNTB	49.5563	21.963	3.41945	6.42296	1.33651e-10	9.56095e-08
ENSG00000186566|GPATCH8	809.765	-1.45223	0.225942	-6.42745	1.29759e-10	9.56095e-08
ENSG00000103502|CDIPT	1162.31	-2.05334	0.320205	-6.41258	1.43078e-10	9.81302e-08
ENSG00000185404|SP140L	335.942	-2.55347	0.398409	-6.40916	1.4632e-10	9.81302e-08
ENSG00000118985|ELL2	870.798	-2.12232	0.331871	-6.39501	1.60537e-10	1.04403e-07
ENSG00000179915|NRXN1	195.502	3.54233	0.56022	6.3231	2.5636e-10	1.52826e-07
ENSG00000250251|PKD1P6	78.1198	-3.54081	0.55962	-6.32718	2.49686e-10	1.52826e-07
ENSG00000267422|AC016582.2	29.7183	2.79592	0.441834	6.328	2.48357e-10	1.52826e-07
ENSG00000230630|DNM3OS	260.803	3.08278	0.492134	6.2641	3.74994e-10	2.11783e-07
ENSG00000116717|GADD45A	551.03	-2.28948	0.365307	-6.26728	3.67414e-10	2.11783e-07
ENSG00000166913|YWHAB	5065.12	-1.46444	0.23399	-6.25855	3.8857e-10	2.13823e-07
ENSG00000178502|KLHL11	93.6579	9.20578	1.47722	6.23185	4.60961e-10	2.41285e-07
ENSG00000125851|PCSK2	69.1975	7.25918	1.16484	6.23191	4.60795e-10	2.41285e-07
ENSG00000165282|PIGO	123.837	3.34165	0.539363	6.19555	5.80814e-10	2.94012e-07
ENSG00000247121|AC009126.1	24.1181	7.24591	1.16996	6.19332	5.89093e-10	2.94012e-07
ENSG00000224550|AC114491.1	43.6783	2.04994	0.331514	6.18358	6.26627e-10	3.05637e-07
ENSG00000161999|JMJD8	507.487	-2.23442	0.362963	-6.15607	7.45739e-10	3.55651e-07
ENSG00000180357|ZNF609	583.663	-2.7483	0.448809	-6.12354	9.15162e-10	4.21197e-07
ENSG00000116754|SRSF11	2701.05	-1.01284	0.165436	-6.12228	9.22429e-10	4.21197e-07
ENSG00000131171|SH3BGRL	3025.55	1.36431	0.224109	6.0877	1.14546e-09	5.12141e-07
ENSG00000269028|MTRNR2L12	161.761	1.81919	0.300609	6.05168	1.43339e-09	6.27522e-07
ENSG00000153914|SREK1	1506.74	-0.995988	0.164754	-6.04531	1.49125e-09	6.27522e-07
ENSG00000046651|OFD1	454.312	-1.60219	0.264993	-6.04616	1.48335e-09	6.27522e-07
ENSG00000231503|PTMAP4	11.8339	-3.56433	0.593915	-6.00141	1.95613e-09	7.98317e-07
ENSG00000129292|PHF20L1	918.848	-1.2893	0.214878	-6.00014	1.97152e-09	7.98317e-07
ENSG00000011451|WIZ	219.38	-2.44303	0.407462	-5.99573	2.02577e-09	8.05095e-07
ENSG00000163320|CGGBP1	1875.86	-1.98704	0.332601	-5.97425	2.31148e-09	9.01938e-07
ENSG00000088888|MAVS	800.333	-1.45259	0.24365	-5.96181	2.49454e-09	9.39217e-07
ENSG00000116670|MAD2L2	364.728	-2.93893	0.492871	-5.96288	2.47828e-09	9.39217e-07
ENSG00000109475|RPL34	2785.41	1.81931	0.30701	5.92589	3.10613e-09	1.0928e-06
ENSG00000172062|SMN1	25.1557	3.55187	0.599283	5.92687	3.08767e-09	1.0928e-06
ENSG00000005007|UPF1	290.035	-1.94516	0.328206	-5.92665	3.09181e-09	1.0928e-06
ENSG00000184205|TSPYL2	539.224	-2.05217	0.346129	-5.92891	3.04957e-09	1.0928e-06
ENSG00000156313|RPGR	281.605	-1.56457	0.265947	-5.88301	4.02878e-09	1.39454e-06
ENSG00000280138|AC027290.2	289.505	-2.6557	0.451695	-5.8794	4.11759e-09	1.40266e-06
ENSG00000131016|AKAP12	4361.34	-2.09385	0.356434	-5.87445	4.24255e-09	1.42265e-06
ENSG00000235859|AC006978.1	284.798	-2.94258	0.502502	-5.85585	4.74574e-09	1.5669e-06
ENSG00000115816|CEBPZ	892.441	-2.02461	0.346813	-5.83775	5.29101e-09	1.69882e-06
ENSG00000168994|PXDC1	804.418	-1.81295	0.310577	-5.83735	5.30361e-09	1.69882e-06
ENSG00000231925|TAPBP	1688.32	-1.1586	0.199301	-5.81334	6.1238e-09	1.93269e-06
ENSG00000116871|MAP7D1	856.232	-2.09838	0.361803	-5.79979	6.63969e-09	2.06514e-06
ENSG00000196381|ZNF781	80.0161	3.65218	0.631136	5.78668	7.17905e-09	2.20099e-06
ENSG00000121068|TBX2	1256.49	-1.68163	0.290755	-5.78367	7.30865e-09	2.20917e-06
ENSG00000128923|MINDY2	1571.19	-1.36792	0.23786	-5.75097	8.8732e-09	2.58095e-06
ENSG00000103194|USP10	605.01	-1.53061	0.266172	-5.75047	8.89941e-09	2.58095e-06
ENSG00000123352|SPATS2	298.106	-2.24877	0.390911	-5.75263	8.78676e-09	2.58095e-06
ENSG00000130517|PGPEP1	265.39	-1.90448	0.331733	-5.74101	9.41129e-09	2.69301e-06
ENSG00000101400|SNTA1	759.977	-2.27906	0.397326	-5.73601	9.69334e-09	2.70167e-06
ENSG00000269711|AC008763.3	31.3125	20.2172	3.52432	5.73648	9.66637e-09	2.70167e-06
ENSG00000092820|EZR	1668.56	-1.19664	0.209127	-5.72207	1.05235e-08	2.89544e-06
ENSG00000260669|AL096870.2	387.901	3.71273	0.650893	5.70405	1.16991e-08	3.17815e-06
ENSG00000230732|AC016949.1	147.263	-3.90523	0.686894	-5.68534	1.30555e-08	3.50231e-06
ENSG00000051108|HERPUD1	2378.08	-1.50599	0.265047	-5.68198	1.33142e-08	3.52762e-06
ENSG00000055044|NOP58	867.776	-1.71529	0.302889	-5.6631	1.48667e-08	3.89089e-06
ENSG00000187051|RPS19BP1	950.666	-1.81801	0.322234	-5.64189	1.68194e-08	4.34892e-06
ENSG00000282989|PDCL3P2	17.9594	6.82465	1.21023	5.63913	1.70913e-08	4.36662e-06
ENSG00000225339|AL354740.1	398.034	-8.01711	1.42383	-5.63067	1.79508e-08	4.53225e-06
ENSG00000083099|LYRM2	965.84	-1.88064	0.336016	-5.59688	2.18242e-08	5.44614e-06
ENSG00000099331|MYO9B	635.959	-1.74935	0.312929	-5.59024	2.26755e-08	5.59354e-06
ENSG00000111640|GAPDH	22949.3	-0.832852	0.149226	-5.58113	2.38962e-08	5.76221e-06
ENSG00000004897|CDC27	1021.99	-1.13785	0.203848	-5.58186	2.37957e-08	5.76221e-06
ENSG00000272886|DCP1A	871.248	-1.88066	0.337203	-5.57723	2.44379e-08	5.76375e-06
ENSG00000064042|LIMCH1	2042.07	-1.24643	0.223485	-5.57722	2.44397e-08	5.76375e-06
ENSG00000117036|ETV3	265.043	2.66373	0.478012	5.57251	2.51099e-08	5.85743e-06
ENSG00000170027|YWHAG	1140.13	-1.33166	0.239091	-5.56967	2.55224e-08	5.88965e-06
ENSG00000274471|AC242376.2	20.7141	7.03183	1.27038	5.53523	3.10813e-08	7.09613e-06
ENSG00000146521|LINC01558	105.703	3.96542	0.717173	5.52924	3.21618e-08	7.26553e-06
ENSG00000163382|NAXE	1337.32	-2.05741	0.372666	-5.52078	3.37491e-08	7.54469e-06
ENSG00000134057|CCNB1	33.2597	5.03897	0.913547	5.51584	3.47124e-08	7.67568e-06
ENSG00000269693|AC010422.6	19.566	19.4347	3.52453	5.51413	3.50504e-08	7.67568e-06
ENSG00000084754|HADHA	1916.97	-1.08926	0.197686	-5.51006	3.58701e-08	7.6969e-06
ENSG00000205571|SMN2	12.811	5.36339	0.973685	5.50834	3.62232e-08	7.6969e-06
ENSG00000277972|CISD3	661.268	-1.94875	0.353646	-5.51046	3.57898e-08	7.6969e-06
ENSG00000114853|ZBTB47	682.866	-1.78645	0.324474	-5.50569	3.67733e-08	7.73718e-06
ENSG00000162434|JAK1	2203.16	-1.0789	0.196466	-5.49153	3.98461e-08	8.30231e-06
ENSG00000197956|S100A6	6869.01	1.12648	0.205641	5.47792	4.3035e-08	8.8653e-06
ENSG00000163637|PRICKLE2	775.31	2.18626	0.399206	5.47653	4.33743e-08	8.8653e-06
ENSG00000154127|UBASH3B	21.6386	7.08935	1.29522	5.47346	4.41328e-08	8.93524e-06
ENSG00000182919|C11orf54	263.154	2.31318	0.423185	5.46613	4.59974e-08	9.2257e-06
ENSG00000146013|GFRA3	35.38	7.80087	1.43178	5.44839	5.08285e-08	1.01003e-05
ENSG00000074071|MRPS34	854.968	-2.545	0.467623	-5.44242	5.25627e-08	1.03491e-05
ENSG00000168032|ENTPD3	327.599	3.04001	0.559761	5.43092	5.60653e-08	1.09383e-05
ENSG00000004776|HSPB6	2145.55	-1.65649	0.305185	-5.42781	5.70511e-08	1.10304e-05
ENSG00000132793|LPIN3	718.781	-1.82409	0.336835	-5.4154	6.11524e-08	1.17178e-05
ENSG00000007080|CCDC124	773.303	-2.03122	0.375755	-5.40572	6.45485e-08	1.22591e-05
ENSG00000151689|INPP1	516.764	-2.3928	0.44318	-5.39917	6.69511e-08	1.26038e-05
ENSG00000122257|RBBP6	783.311	-1.26158	0.233825	-5.3954	6.83701e-08	1.26491e-05
ENSG00000213186|TRIM59	63.0075	3.54969	0.657737	5.39682	6.78319e-08	1.26491e-05
ENSG00000102974|CTCF	712.079	-1.69892	0.31515	-5.39084	7.0129e-08	1.28636e-05
ENSG00000125970|RALY	1329.46	-1.78549	0.33199	-5.37813	7.52634e-08	1.36884e-05
ENSG00000170776|AKAP13	3452.47	-1.18025	0.219648	-5.37338	7.72753e-08	1.38277e-05
ENSG00000103196|CRISPLD2	2338	-2.66423	0.495829	-5.37328	7.73179e-08	1.38277e-05
ENSG00000133858|ZFC3H1	1140.42	-1.71989	0.320203	-5.37124	7.81951e-08	1.3869e-05
ENSG00000131469|RPL27	2772.98	2.05869	0.3835	5.36818	7.95373e-08	1.39914e-05
ENSG00000154781|CCDC174	540.98	-2.04141	0.381124	-5.35628	8.49546e-08	1.48229e-05
ENSG00000179295|PTPN11	2145.53	-1.4932	0.279595	-5.34057	9.26525e-08	1.60356e-05
ENSG00000275400|AC006001.4	4.50492	-4.14323	0.777047	-5.33202	9.71242e-08	1.66751e-05
ENSG00000207563|MIR23B	7.35387	5.05734	0.948934	5.3295	9.84838e-08	1.67743e-05
ENSG00000239223|RPL34P31	11.4644	2.86699	0.539499	5.31417	1.07144e-07	1.81056e-05
ENSG00000144711|IQSEC1	865.183	-1.36543	0.25731	-5.30658	1.11704e-07	1.87288e-05
ENSG00000075856|SART3	686.207	-2.32635	0.43858	-5.30428	1.13117e-07	1.88187e-05
ENSG00000176978|DPP7	1153.79	-1.38142	0.260518	-5.3026	1.14162e-07	1.88465e-05
ENSG00000164707|SLC13A4	27.0955	3.8346	0.723922	5.29697	1.17737e-07	1.92882e-05
ENSG00000138670|RASGEF1B	615.067	-2.39441	0.452346	-5.29331	1.20121e-07	1.93829e-05
ENSG00000092068|SLC7A8	108.915	3.43539	0.648969	5.2936	1.1993e-07	1.93829e-05
ENSG00000149657|LSM14B	52.7047	3.27207	0.618487	5.29044	1.22023e-07	1.95428e-05
ENSG00000142507|PSMB6	3717.53	-2.44017	0.462136	-5.28019	1.2905e-07	2.05151e-05
ENSG00000126458|RRAS	1342.26	-1.45855	0.276378	-5.27739	1.31039e-07	2.06781e-05
ENSG00000130731|METTL26	835.707	-2.20299	0.417833	-5.27242	1.34639e-07	2.10912e-05
ENSG00000270210|AC104695.3	13.0977	5.88319	1.11641	5.26974	1.36615e-07	2.12456e-05
ENSG00000067225|PKM	3773.15	-0.837984	0.159164	-5.26492	1.4025e-07	2.14993e-05
ENSG00000134186|PRPF38B	1298.24	-1.72253	0.327165	-5.26504	1.40161e-07	2.14993e-05
ENSG00000178878|APOLD1	969.47	-3.0345	0.577721	-5.25254	1.50017e-07	2.28335e-05
ENSG00000162600|OMA1	129.356	2.26534	0.431542	5.24942	1.5258e-07	2.30599e-05
ENSG00000265396|MIR3128	12.6995	-5.59571	1.06629	-5.24785	1.53888e-07	2.30951e-05
ENSG00000060138|YBX3	2556.15	-1.54322	0.294234	-5.24488	1.56385e-07	2.33068e-05
ENSG00000146834|MEPCE	290.917	-2.10083	0.400877	-5.24059	1.60064e-07	2.36906e-05
ENSG00000110172|CHORDC1	545.486	1.69435	0.323617	5.23565	1.64405e-07	2.41664e-05
ENSG00000235831|BHLHE40-AS1	209.595	-3.21534	0.614892	-5.22912	1.7032e-07	2.4295e-05
ENSG00000276107|AC037198.1	173.219	-4.42844	0.846621	-5.23072	1.68847e-07	2.4295e-05
ENSG00000287075|AC126468.1	26.0376	6.39307	1.22271	5.22861	1.70794e-07	2.4295e-05
ENSG00000073050|XRCC1	317.653	-2.09797	0.401302	-5.2279	1.71444e-07	2.4295e-05
ENSG00000182809|CRIP2	15985.6	-1.84507	0.352973	-5.22723	1.72072e-07	2.4295e-05
ENSG00000186660|ZFP91	920.136	-1.33727	0.255678	-5.23031	1.69229e-07	2.4295e-05
ENSG00000198931|APRT	876.366	-1.75404	0.33585	-5.2227	1.76331e-07	2.47336e-05
ENSG00000146926|ASB10	75.1027	3.29885	0.634102	5.2024	1.96727e-07	2.74153e-05
ENSG00000146247|PHIP	2294.3	-1.36848	0.263433	-5.19478	2.04957e-07	2.8378e-05
ENSG00000130726|TRIM28	775.157	-1.5522	0.299451	-5.18348	2.17787e-07	2.95818e-05
ENSG00000228252|COL6A4P2	18.1548	6.83912	1.31926	5.18406	2.1711e-07	2.95818e-05
ENSG00000069020|MAST4	1854.16	-1.43455	0.276752	-5.18354	2.17716e-07	2.95818e-05
ENSG00000107672|NSMCE4A	706.443	-2.09128	0.403768	-5.17942	2.22579e-07	3.00426e-05
ENSG00000132510|KDM6B	443.028	-2.85761	0.552027	-5.17658	2.25995e-07	3.01247e-05
ENSG00000205488|CALML3-AS1	27.5642	5.42857	1.04857	5.17711	2.25345e-07	3.01247e-05
ENSG00000120690|ELF1	1246.59	-1.52376	0.294537	-5.1734	2.2987e-07	3.04521e-05
ENSG00000129534|MIS18BP1	426.854	-2.01952	0.39055	-5.17097	2.32883e-07	3.0662e-05
ENSG00000189043|NDUFA4	5920.66	1.53824	0.297772	5.16582	2.39385e-07	3.13259e-05
ENSG00000178913|TAF7	1683.97	-0.979143	0.190044	-5.15218	2.57475e-07	3.34889e-05
ENSG00000111961|SASH1	1272.34	-1.25319	0.24339	-5.14889	2.62031e-07	3.38762e-05
ENSG00000261011|AL136982.4	127.078	-4.96796	0.965104	-5.14759	2.63849e-07	3.3907e-05
ENSG00000135686|KLHL36	543.734	-1.23148	0.23933	-5.14553	2.66766e-07	3.40777e-05
ENSG00000234488|AC096664.2	20.2038	2.56447	0.498943	5.13981	2.75014e-07	3.49235e-05
ENSG00000182022|CHST15	157.602	3.77418	0.734661	5.13731	2.78701e-07	3.51835e-05
ENSG00000167193|CRK	1357.02	-1.38895	0.270501	-5.13474	2.82527e-07	3.54579e-05
ENSG00000187773|DIPK1C	26.3657	7.3765	1.43719	5.1326	2.85772e-07	3.56567e-05
ENSG00000140931|CMTM3	289.637	-2.54072	0.496274	-5.11959	3.06196e-07	3.73368e-05
ENSG00000125503|PPP1R12C	898.259	-1.96769	0.384135	-5.12239	3.01684e-07	3.73368e-05
ENSG00000171817|ZNF540	112.909	2.68965	0.525282	5.12039	3.04903e-07	3.73368e-05
ENSG00000114857|NKTR	2919.83	-1.19731	0.233795	-5.1212	3.03602e-07	3.73368e-05
ENSG00000115694|STK25	903.365	-1.1312	0.221036	-5.11773	3.09238e-07	3.74947e-05
ENSG00000181322|NME9	21.3394	7.07106	1.38543	5.10386	3.32798e-07	4.01246e-05
ENSG00000101182|PSMA7	5604	-1.66929	0.32776	-5.09304	3.52372e-07	4.20125e-05
ENSG00000226084|AC113935.1	65.1617	2.36798	0.46491	5.09341	3.51686e-07	4.20125e-05
ENSG00000148450|MSRB2	458.601	-1.97067	0.387208	-5.08943	3.59142e-07	4.25832e-05
ENSG00000151849|CENPJ	417.642	-2.1074	0.414198	-5.08792	3.62021e-07	4.26886e-05
ENSG00000183943|PRKX	329.584	-1.46046	0.28712	-5.08659	3.6456e-07	4.27531e-05
ENSG00000186132|C2orf76	58.9816	2.79781	0.550271	5.08442	3.68744e-07	4.30088e-05
ENSG00000100906|NFKBIA	2505.28	-1.39491	0.274963	-5.07308	3.91427e-07	4.54076e-05
ENSG00000232354|VIPR1-AS1	15.581	6.61844	1.30583	5.06837	4.01246e-07	4.62965e-05
ENSG00000164754|RAD21	1689.68	-1.08673	0.214841	-5.05832	4.22968e-07	4.85418e-05
ENSG00000105497|ZNF175	66.2232	3.37936	0.668613	5.05428	4.32015e-07	4.93163e-05
ENSG00000137831|UACA	2200.58	-1.11524	0.220823	-5.05039	4.40914e-07	5.00659e-05
ENSG00000165650|PDZD8	756.175	-1.49388	0.296007	-5.04679	4.49293e-07	5.04831e-05
ENSG00000242299|AC073861.1	111.303	1.10111	0.218149	5.0475	4.47623e-07	5.04831e-05
ENSG00000280614|FP236383.4	55.0631	7.47526	1.48315	5.04014	4.65186e-07	5.19967e-05
ENSG00000279026|AC005225.4	16.5388	5.73712	1.13948	5.03484	4.78256e-07	5.31806e-05
ENSG00000137076|TLN1	6038.98	-1.07818	0.214273	-5.03181	4.85866e-07	5.37483e-05
ENSG00000124785|NRN1	386.101	1.82444	0.363478	5.0194	5.18319e-07	5.70444e-05
ENSG00000133226|SRRM1	2089.48	-1.16769	0.232766	-5.01657	5.26027e-07	5.75973e-05
ENSG00000174808|BTC	95.1419	3.50707	0.699333	5.01487	5.30681e-07	5.78119e-05
ENSG00000242268|LINC02082	10.8151	6.08711	1.21526	5.00888	5.47468e-07	5.93395e-05
ENSG00000170871|KIAA0232	1538.5	-1.49014	0.297732	-5.00496	5.58736e-07	6.00754e-05
ENSG00000143322|ABL2	737.589	-1.67381	0.334456	-5.00457	5.59857e-07	6.00754e-05
ENSG00000154114|TBCEL	154.935	3.15115	0.630059	5.00136	5.69288e-07	6.04919e-05
ENSG00000197976|AKAP17A	272.791	-2.76265	0.552384	-5.00133	5.69375e-07	6.04919e-05
ENSG00000196262|PPIA	2484.65	1.58641	0.317327	4.99929	5.75431e-07	6.08342e-05
ENSG00000124399|NDUFB4P12	57.7121	1.23457	0.24719	4.9944	5.90202e-07	6.20898e-05
ENSG00000159388|BTG2	2846.29	-2.2739	0.455941	-4.98726	6.12415e-07	6.41124e-05
ENSG00000149792|MRPL49	322.521	2.03999	0.409335	4.98366	6.23942e-07	6.50021e-05
ENSG00000204568|MRPS18B	916.137	-1.54355	0.309956	-4.97988	6.36232e-07	6.59622e-05
ENSG00000243725|TTC4	115.537	3.4083	0.684736	4.97754	6.43978e-07	6.6175e-05
ENSG00000082074|FYB1	216.456	-2.96348	0.595388	-4.9774	6.44452e-07	6.6175e-05
ENSG00000213145|CRIP1	6833.66	2.00125	0.402567	4.97121	6.65372e-07	6.73563e-05
ENSG00000007866|TEAD3	527.217	-1.5528	0.312253	-4.9729	6.59597e-07	6.73563e-05
ENSG00000183354|KIAA2026	822.861	-1.79696	0.361439	-4.97168	6.6375e-07	6.73563e-05
ENSG00000124831|LRRFIP1	4095.89	-0.896853	0.180607	-4.96577	6.84294e-07	6.84427e-05
ENSG00000204103|MAFB	279.052	-2.31188	0.465599	-4.96538	6.85671e-07	6.84427e-05
ENSG00000106992|AK1	3321.62	-2.36916	0.476977	-4.96703	6.79848e-07	6.84427e-05
ENSG00000117477|CCDC181	11.3672	6.15828	1.24116	4.96171	6.98757e-07	6.91061e-05
ENSG00000288398|AL109627.1	12.1031	6.25563	1.26062	4.96235	6.96455e-07	6.91061e-05
ENSG00000184564|SLITRK6	44.2537	6.49851	1.31203	4.95301	7.30734e-07	7.16086e-05
ENSG00000066027|PPP2R5A	1171.93	-1.39202	0.281006	-4.9537	7.28171e-07	7.16086e-05
ENSG00000134200|TSHB	10.2459	6.01668	1.21518	4.95125	7.37376e-07	7.17386e-05
ENSG00000164902|PHAX	894.054	-1.64032	0.331319	-4.95089	7.38746e-07	7.17386e-05
ENSG00000174720|LARP7	937.145	-1.53734	0.31073	-4.94752	7.5165e-07	7.26629e-05
ENSG00000265817|FSBP	64.9152	4.1422	0.838924	4.93751	7.91257e-07	7.61488e-05
ENSG00000184489|PTP4A3	2652.99	-1.28745	0.261017	-4.93244	8.12082e-07	7.7804e-05
ENSG00000074416|MGLL	2988.8	-1.55102	0.314727	-4.92814	8.30153e-07	7.85843e-05
ENSG00000139613|SMARCC2	2150.61	-1.43565	0.291332	-4.92789	8.31212e-07	7.85843e-05
ENSG00000122966|CIT	24.3013	5.81457	1.17992	4.92791	8.31125e-07	7.85843e-05
ENSG00000086544|ITPKC	378.168	-3.95597	0.802998	-4.92649	8.37185e-07	7.86709e-05
ENSG00000125247|TMTC4	80.9882	2.74968	0.558201	4.92596	8.39459e-07	7.86709e-05
ENSG00000100207|TCF20	338.59	-2.71127	0.551078	-4.91995	8.65664e-07	8.0774e-05
ENSG00000159023|EPB41	362.385	-2.12126	0.431905	-4.91139	9.04336e-07	8.25871e-05
ENSG00000110057|UNC93B1	173.336	-3.83493	0.780736	-4.91194	9.01786e-07	8.25871e-05
ENSG00000113805|CNTN3	17.3529	6.77151	1.37791	4.91434	8.90805e-07	8.25871e-05
ENSG00000104408|EIF3E	1186.73	1.21486	0.247233	4.91382	8.93206e-07	8.25871e-05
ENSG00000175899|A2M	24712.1	-0.841326	0.171266	-4.9124	8.99704e-07	8.25871e-05
ENSG00000275097|AC024940.6	5.22341	-4.37505	0.891033	-4.91008	9.10375e-07	8.27863e-05
ENSG00000149547|EI24	1276.53	-1.35378	0.276694	-4.8927	9.94629e-07	9.00664e-05
ENSG00000180574|EIF2S3B	35.8758	2.06986	0.423721	4.88495	1.03457e-06	9.32895e-05
ENSG00000155545|MIER3	146.947	2.32749	0.476674	4.88276	1.0461e-06	9.35435e-05
ENSG00000125844|RRBP1	1180.83	-1.92821	0.394859	-4.88329	1.04329e-06	9.35435e-05
ENSG00000174780|SRP72	1309.41	-1.62971	0.333887	-4.88103	1.05532e-06	9.39763e-05
ENSG00000224957|LINC01266	14.3184	6.49366	1.33146	4.87709	1.07662e-06	9.5477e-05
ENSG00000163644|PPM1K	720.515	-1.6074	0.329918	-4.87211	1.10412e-06	9.7512e-05
ENSG00000141027|NCOR1	2039.3	-1.05124	0.21606	-4.8655	1.14169e-06	0.000100418
ENSG00000286289|AL133482.1	76.9258	3.88513	0.798719	4.86421	1.14918e-06	0.000100663
ENSG00000238279|BX470102.1	10.4262	5.07153	1.04347	4.86024	1.17242e-06	0.000102282
ENSG00000063127|SLC6A16	42.3891	4.50821	0.928134	4.85729	1.19004e-06	0.000103399
ENSG00000116198|CEP104	518.44	-1.82571	0.376267	-4.85218	1.22113e-06	0.000105672
ENSG00000164587|RPS14	5094.45	0.924397	0.190672	4.84809	1.24654e-06	0.000107438
ENSG00000130706|ADRM1	1198.57	-1.87181	0.386371	-4.84458	1.26882e-06	0.00010892
ENSG00000173193|PARP14	2010.75	-1.10831	0.228839	-4.8432	1.27761e-06	0.000109239
ENSG00000136267|DGKB	69.8891	4.22473	0.873064	4.83897	1.30515e-06	0.00011115
ENSG00000095380|NANS	351.59	-1.74812	0.361446	-4.83646	1.3217e-06	0.000112115
ENSG00000219200|RNASEK	1596.73	1.05085	0.217751	4.82593	1.39353e-06	0.000117742
ENSG00000275052|PPP4R3B	804.219	1.15389	0.239393	4.82008	1.43502e-06	0.000120772
ENSG00000189056|RELN	49.5452	4.93073	1.02414	4.81452	1.47555e-06	0.000123217
ENSG00000162664|ZNF326	580.942	-1.72127	0.357469	-4.81516	1.47079e-06	0.000123217
ENSG00000067248|DHX29	661.042	-1.18185	0.245747	-4.80923	1.51513e-06	0.000126032
ENSG00000187950|OVCH1	11.9828	5.2669	1.09667	4.80264	1.56589e-06	0.000129751
ENSG00000047648|ARHGAP6	346.711	-1.40628	0.292945	-4.80047	1.5829e-06	0.000130156
ENSG00000248333|CDK11B	280.447	-1.68076	0.350089	-4.80094	1.57921e-06	0.000130156
ENSG00000119401|TRIM32	108.062	3.36984	0.702339	4.79803	1.60236e-06	0.000131253
ENSG00000007944|MYLIP	1077.42	-1.58742	0.331014	-4.79562	1.62173e-06	0.000132334
ENSG00000124098|FAM210B	1145.09	-1.30599	0.272791	-4.78752	1.68854e-06	0.000136958
ENSG00000110917|MLEC	859.087	-1.2311	0.257165	-4.78721	1.69115e-06	0.000136958
ENSG00000175206|NPPA	15320.2	-3.9889	0.833493	-4.78577	1.70337e-06	0.000137428
ENSG00000227456|LINC00310	93.0134	2.96242	0.6192	4.78427	1.71607e-06	0.000137935
ENSG00000183010|PYCR1	32.5441	7.68013	1.6065	4.78066	1.74722e-06	0.000139376
ENSG00000198707|CEP290	517.424	-1.45876	0.305266	-4.77865	1.76479e-06	0.000139376
ENSG00000126777|KTN1	3764.39	-1.05188	0.220109	-4.7789	1.76257e-06	0.000139376
ENSG00000175756|AURKAIP1	1108.28	-1.87275	0.391915	-4.77846	1.76647e-06	0.000139376
ENSG00000125817|CENPB	323.222	-1.79741	0.3761	-4.77907	1.76107e-06	0.000139376
ENSG00000164736|SOX17	674.783	-2.27228	0.475777	-4.77595	1.78865e-06	0.000140609
ENSG00000124795|DEK	1833.36	-1.39281	0.291756	-4.77389	1.80705e-06	0.000141537
ENSG00000127511|SIN3B	393.271	-2.09306	0.438842	-4.7695	1.84683e-06	0.000144127
ENSG00000068796|KIF2A	332.34	-1.72074	0.361427	-4.76097	1.92664e-06	0.000149269
ENSG00000008294|SPAG9	1435.97	-1.03113	0.216558	-4.76146	1.92202e-06	0.000149269
ENSG00000133142|TCEAL4	1676.41	-1.49564	0.314301	-4.7586	1.94936e-06	0.000150487
ENSG00000053372|MRTO4	279.321	-2.16565	0.455701	-4.75235	2.01068e-06	0.000154664
ENSG00000055483|USP36	401.127	-1.49482	0.314955	-4.74615	2.07328e-06	0.000158344
ENSG00000138867|GUCD1	755.335	-1.84195	0.388078	-4.74635	2.07117e-06	0.000158344
ENSG00000135404|CD63	6643.47	-1.34724	0.284152	-4.74128	2.12377e-06	0.00016124
ENSG00000182578|CSF1R	361.415	-2.46367	0.519726	-4.74033	2.13374e-06	0.00016124
ENSG00000265681|RPL17	1845.92	2.03834	0.429945	4.74094	2.1273e-06	0.00016124
ENSG00000284693|LINC02606	18.4733	6.86234	1.44824	4.73841	2.15401e-06	0.000162201
ENSG00000185100|ADSSL1	202.604	-2.8744	0.607324	-4.7329	2.21331e-06	0.000165505
ENSG00000260260|SNHG19	35.5022	4.54023	0.959257	4.73306	2.21157e-06	0.000165505
ENSG00000153922|CHD1	1028.7	-1.90008	0.401677	-4.73036	2.24127e-06	0.000166436
ENSG00000084623|EIF3I	1618.31	-1.61868	0.342181	-4.73047	2.23999e-06	0.000166436
ENSG00000245904|AC025164.1	35.5188	3.07983	0.65122	4.72932	2.25268e-06	0.000166706
ENSG00000257175|CR383656.1	6.79193	-3.21751	0.680796	-4.7261	2.28877e-06	0.000168795
ENSG00000142920|AZIN2	70.2806	3.36359	0.712013	4.72405	2.31196e-06	0.000169921
ENSG00000158373|HIST1H2BD	26.3689	4.26651	0.903371	4.72288	2.32529e-06	0.000170318
ENSG00000156026|MCU	238.105	2.11563	0.448046	4.7219	2.33646e-06	0.000170554
ENSG00000065518|NDUFB4	1233.41	1.02487	0.2172	4.71857	2.3751e-06	0.000172203
ENSG00000162236|STX5	304.98	-1.73464	0.367575	-4.71915	2.36834e-06	0.000172203
ENSG00000003147|ICA1	372.467	-1.39085	0.294875	-4.71676	2.39635e-06	0.000173159
ENSG00000180340|FZD2	53.4831	3.19722	0.678005	4.71562	2.4097e-06	0.000173539
ENSG00000261684|AC018362.1	12.9578	4.96313	1.05304	4.71316	2.43906e-06	0.000175066
ENSG00000272168|CASC15	70.1136	3.06454	0.650353	4.71211	2.4516e-06	0.00017538
ENSG00000083896|YTHDC1	1424.55	-1.40156	0.297485	-4.71136	2.46074e-06	0.000175448
ENSG00000182351|CRIP1P4	42.6849	2.87281	0.61039	4.70652	2.51981e-06	0.000179065
ENSG00000151694|ADAM17	874.994	-1.92404	0.40932	-4.70059	2.59414e-06	0.000183739
ENSG00000100422|CERK	424.064	-1.97769	0.420811	-4.69971	2.6053e-06	0.000183922
ENSG00000133028|SCO1	453.238	-2.27657	0.485179	-4.69223	2.70239e-06	0.000189529
ENSG00000096401|CDC5L	803.263	-1.22986	0.26208	-4.69267	2.69665e-06	0.000189529
ENSG00000184640|SEPTIN9	562.045	-1.14438	0.244205	-4.68617	2.78362e-06	0.00019459
ENSG00000104870|FCGRT	1394.66	-1.28392	0.274022	-4.68545	2.79344e-06	0.000194643
ENSG00000166197|NOLC1	792.688	-1.37393	0.293431	-4.68231	2.83658e-06	0.00019603
ENSG00000172765|TMCC1	308.238	1.90462	0.406821	4.68172	2.84471e-06	0.00019603
ENSG00000245552|AP000787.1	55.7626	2.68774	0.574138	4.68135	2.84988e-06	0.00019603
ENSG00000261716|HIST2H2BC	26.9729	5.34242	1.14098	4.68232	2.83647e-06	0.00019603
ENSG00000287104|AC097382.3	30.8813	5.65396	1.20964	4.6741	2.95249e-06	0.000202439
ENSG00000071205|ARHGAP10	1010.62	-1.1568	0.247975	-4.66499	3.0863e-06	0.00021094
ENSG00000067334|DNTTIP2	1433.86	-1.90743	0.408966	-4.66403	3.1007e-06	0.000211251
ENSG00000165511|C10orf25	35.3603	3.55085	0.762111	4.65923	3.1739e-06	0.000215554
ENSG00000250091|DNAH10OS	24.6784	4.67368	1.00349	4.65745	3.20155e-06	0.000216064
ENSG00000066044|ELAVL1	548.585	-1.5752	0.338192	-4.65771	3.19741e-06	0.000216064
ENSG00000126790|L3HYPDH	170.483	2.57789	0.553669	4.65601	3.22399e-06	0.000216897
ENSG00000105223|PLD3	1273.83	-1.29541	0.278495	-4.65146	3.29596e-06	0.000221045
ENSG00000287599|AL157813.2	7.85534	5.62707	1.21094	4.64688	3.36991e-06	0.000224601
ENSG00000188681|TEKT4P2	6.12021	5.27164	1.13438	4.64714	3.3657e-06	0.000224601
ENSG00000167470|MIDN	653.028	-2.1031	0.452828	-4.64437	3.41123e-06	0.000225952
ENSG00000258526|AL049828.1	20.1764	4.63551	0.997961	4.64498	3.40106e-06	0.000225952
ENSG00000107758|PPP3CB	528.994	-1.17409	0.252892	-4.64267	3.43938e-06	0.000227115
ENSG00000237172|B3GNT9	189.984	-2.33212	0.502818	-4.6381	3.51631e-06	0.000231483
ENSG00000168610|STAT3	2867.45	-1.08261	0.233597	-4.63451	3.57783e-06	0.000234813
ENSG00000127946|HIP1	1391.63	-1.04518	0.225876	-4.62722	3.70614e-06	0.000242492
ENSG00000105379|ETFB	1413.4	-1.86443	0.403065	-4.62563	3.73467e-06	0.000243616
ENSG00000176261|ZBTB8OS	186.903	1.21276	0.262277	4.62397	3.76468e-06	0.00024425
ENSG00000136546|SCN7A	1452.31	1.33139	0.287941	4.62383	3.76714e-06	0.00024425
ENSG00000172572|PDE3A	1824.28	1.24905	0.270388	4.61949	3.84683e-06	0.000246446
ENSG00000065268|WDR18	373.781	-1.7323	0.374954	-4.62004	3.83667e-06	0.000246446
ENSG00000100147|CCDC134	20.9586	7.04595	1.52527	4.61948	3.84694e-06	0.000246446
ENSG00000160613|PCSK7	588.696	-2.52954	0.547419	-4.62085	3.82166e-06	0.000246446
ENSG00000140988|RPS2	1969.33	-1.3318	0.288811	-4.61134	4.00082e-06	0.00025554
ENSG00000145703|IQGAP2	254.761	-2.26173	0.490593	-4.61019	4.02297e-06	0.000255606
ENSG00000143799|PARP1	975.843	-1.01314	0.219768	-4.61005	4.02566e-06	0.000255606
ENSG00000146197|SCUBE3	262.075	3.29323	0.714851	4.60687	4.0877e-06	0.000258779
ENSG00000114302|PRKAR2A	1177.34	-1.38227	0.300244	-4.60384	4.14781e-06	0.000261044
ENSG00000180113|TDRD6	37.3403	6.26231	1.36009	4.60432	4.13809e-06	0.000261044
ENSG00000106012|IQCE	234.568	-2.4098	0.523826	-4.60037	4.21734e-06	0.000263331
ENSG00000106399|RPA3	114.316	3.10291	0.674479	4.60046	4.21559e-06	0.000263331
ENSG00000000460|C1orf112	24.0368	3.52523	0.766322	4.6002	4.22096e-06	0.000263331
ENSG00000176340|COX8A	1577.6	1.13003	0.245734	4.59859	4.25359e-06	0.000264598
ENSG00000256594|AC010186.2	54.0811	2.59118	0.563988	4.59439	4.34026e-06	0.000269209
ENSG00000102271|KLHL4	19.7286	6.95703	1.51736	4.58494	4.54109e-06	0.000280047
ENSG00000135678|CPM	209.41	-2.14971	0.468802	-4.58553	4.52831e-06	0.000280047
ENSG00000172270|BSG	3299.32	-0.867322	0.18921	-4.58392	4.56341e-06	0.000280617
ENSG00000173376|NDNF	44.3095	5.56765	1.21543	4.58082	4.63167e-06	0.000283639
ENSG00000105855|ITGB8	118.548	3.07589	0.671521	4.58048	4.63899e-06	0.000283639
ENSG00000176845|METRNL	227.807	-2.24357	0.489988	-4.57882	4.67608e-06	0.000285095
ENSG00000196975|ANXA4	845.827	1.10018	0.240482	4.57489	4.7646e-06	0.000289669
ENSG00000117419|ERI3	477.061	-2.09425	0.457892	-4.57367	4.79248e-06	0.000290541
ENSG00000133318|RTN3	835.828	0.846387	0.185139	4.57164	4.83924e-06	0.000292549
ENSG00000207475|SNORA80E	12.5825	-3.58642	0.784711	-4.57037	4.86855e-06	0.000293494
ENSG00000114867|EIF4G1	1703.12	-0.92266	0.202101	-4.56534	4.98686e-06	0.000298947
ENSG00000243004|AC005062.1	5.56959	5.11818	1.12099	4.56576	4.97682e-06	0.000298947
ENSG00000099785|MARCH2	894.827	-1.60131	0.351028	-4.56178	5.07215e-06	0.000302022
ENSG00000182621|PLCB1	538.23	-1.47208	0.322648	-4.56251	5.05462e-06	0.000302022
ENSG00000103415|HMOX2	854.383	-1.5895	0.348465	-4.56144	5.08037e-06	0.000302022
ENSG00000141522|ARHGDIA	1108.8	-1.5442	0.338865	-4.55699	5.1893e-06	0.000307645
ENSG00000248489|LINC02062	15.706	4.15144	0.911869	4.55267	5.29691e-06	0.000312742
ENSG00000114850|SSR3	977.013	-0.934773	0.205338	-4.55237	5.30442e-06	0.000312742
ENSG00000272142|AL359643.3	16.3406	6.68519	1.47091	4.54493	5.4954e-06	0.000323114
ENSG00000117245|KIF17	34.1228	3.65999	0.80563	4.54301	5.54568e-06	0.00032518
ENSG00000147400|CETN2	277.212	1.63654	0.360459	4.54014	5.6216e-06	0.000328734
ENSG00000230454|U73166.1	12.6243	6.31804	1.39209	4.53853	5.66478e-06	0.000330358
ENSG00000143333|RGS16	491.594	-3.56374	0.785968	-4.53421	5.78208e-06	0.000336259
ENSG00000236708|AC073316.3	11.784	6.21398	1.3708	4.5331	5.81239e-06	0.000336259
ENSG00000173064|HECTD4	476.613	-1.25201	0.276194	-4.53308	5.81297e-06	0.000336259
ENSG00000116151|MORN1	23.524	3.69976	0.816688	4.5302	5.8927e-06	0.000339955
ENSG00000237973|MTCO1P12	1441.73	-1.62418	0.358811	-4.52655	5.99539e-06	0.000344952
ENSG00000174501|ANKRD36C	638.746	-1.01628	0.224615	-4.52455	6.05247e-06	0.000345987
ENSG00000145734|BDP1	1425.47	-1.38655	0.306459	-4.52443	6.05581e-06	0.000345987
ENSG00000186812|ZNF397	721.317	-1.40364	0.310249	-4.52422	6.06175e-06	0.000345987
ENSG00000088986|DYNLL1	1958.51	0.733812	0.162234	4.52319	6.09158e-06	0.000346768
ENSG00000203875|SNHG5	523.181	1.7768	0.393214	4.51865	6.2235e-06	0.00035334
ENSG00000128335|APOL2	720.845	-1.66608	0.368848	-4.51699	6.27263e-06	0.00035519
ENSG00000139990|DCAF5	844.236	-1.78254	0.394906	-4.51383	6.3668e-06	0.000359574
ENSG00000225733|FGD5-AS1	1730.44	-0.848358	0.188005	-4.51242	6.40932e-06	0.000361025
ENSG00000251615|AC104825.1	115.482	3.44091	0.762848	4.51061	6.46426e-06	0.000363166
ENSG00000120251|GRIA2	17.5238	6.78566	1.50499	4.50877	6.52057e-06	0.000365373
ENSG00000118181|RPS25	2941.8	1.2417	0.275516	4.5068	6.58142e-06	0.000367822
ENSG00000198618|PPIAP22	68.9769	1.7366	0.385451	4.50536	6.62592e-06	0.000369348
ENSG00000145901|TNIP1	606.744	-1.24059	0.275409	-4.50453	6.65185e-06	0.000369832
ENSG00000176903|PNMA1	567.307	1.57402	0.349513	4.50347	6.68516e-06	0.000370491
ENSG00000131475|VPS25	292.606	2.68095	0.595361	4.50306	6.69821e-06	0.000370491
ENSG00000156265|MAP3K7CL	723.315	-1.75636	0.3903	-4.50003	6.79438e-06	0.000374844
ENSG00000165055|METTL2B	178.355	-1.78081	0.395965	-4.4974	6.87905e-06	0.000378542
ENSG00000165283|STOML2	1035.97	-1.21734	0.270831	-4.49481	6.96312e-06	0.000382188
ENSG00000148719|DNAJB12	681.727	-1.33646	0.297431	-4.49333	7.01168e-06	0.000383872
ENSG00000215790|SLC35E2A	77.5193	2.31378	0.515142	4.49153	7.0712e-06	0.00038419
ENSG00000145331|TRMT10A	45.7642	3.38923	0.754492	4.49207	7.05348e-06	0.00038419
ENSG00000073803|MAP3K13	570.825	-1.18571	0.263952	-4.49214	7.05117e-06	0.00038419
ENSG00000231500|RPS18	3862.54	1.16372	0.259236	4.48903	7.15496e-06	0.000384843
ENSG00000121577|POPDC2	490.516	-1.80835	0.402815	-4.48928	7.14636e-06	0.000384843
ENSG00000162924|REL	583.656	-1.95383	0.435136	-4.49017	7.11658e-06	0.000384843
ENSG00000218418|AL591135.1	84.6503	-2.22068	0.494598	-4.48987	7.12663e-06	0.000384843
ENSG00000144199|FAHD2B	196.672	-2.25207	0.501865	-4.4874	7.20979e-06	0.000386823
ENSG00000143106|PSMA5	435.892	1.89705	0.423145	4.48321	7.35298e-06	0.000393522
ENSG00000122359|ANXA11	2413.23	-0.932267	0.207972	-4.48266	7.37195e-06	0.000393556
ENSG00000118816|CCNI	7066.12	-0.564404	0.125931	-4.48186	7.3996e-06	0.000394052
ENSG00000178464|RPL10P16	65.2328	1.12873	0.251927	4.4804	7.45045e-06	0.000395777
ENSG00000100034|PPM1F	212.093	1.78833	0.399786	4.47322	7.70507e-06	0.000407287
ENSG00000177606|JUN	923.721	-1.46999	0.32861	-4.47335	7.70037e-06	0.000407287
ENSG00000122691|TWIST1	28.4925	3.22103	0.720711	4.46924	7.84964e-06	0.000413909
ENSG00000137876|RSL24D1	585.508	1.29768	0.290518	4.46677	7.94109e-06	0.000417705
ENSG00000179348|GATA2	464.32	-1.5653	0.350518	-4.46568	7.98166e-06	0.000418813
ENSG00000094755|GABRP	28.5143	3.28268	0.735412	4.46372	8.05472e-06	0.00041928
ENSG00000090686|USP48	669.739	-1.07219	0.24018	-4.46413	8.03953e-06	0.00041928
ENSG00000256540|AC007406.3	38.4777	3.22928	0.72327	4.46484	8.01284e-06	0.00041928
ENSG00000005810|MYCBP2	1638.74	-1.16918	0.261951	-4.46335	8.0687e-06	0.00041928
ENSG00000143543|JTB	1106.95	-1.63404	0.366642	-4.45678	8.31996e-06	0.000430252
ENSG00000114200|BCHE	11.4043	6.16805	1.38396	4.45682	8.31838e-06	0.000430252
ENSG00000107566|ERLIN1	243.095	2.15157	0.483185	4.45289	8.47215e-06	0.000437069
ENSG00000174165|ZDHHC24	253.936	-1.85358	0.416478	-4.45062	8.56217e-06	0.000439245
ENSG00000204220|PFDN6	32.0671	2.49653	0.561008	4.45008	8.58377e-06	0.000439245
ENSG00000224012|AC116917.1	18.7668	1.90596	0.428249	4.45059	8.56366e-06	0.000439245
ENSG00000255823|MTRNR2L8	49.1369	1.62975	0.366256	4.44977	8.59619e-06	0.000439245
ENSG00000133639|BTG1	1694.67	-1.34603	0.302682	-4.44701	8.70718e-06	0.00044386
ENSG00000136997|MYC	629.907	-1.69599	0.381467	-4.44596	8.74984e-06	0.000443925
ENSG00000109270|LAMTOR3	439.191	1.8666	0.419823	4.44617	8.74142e-06	0.000443925
ENSG00000188375|H3F3C	216.314	-1.94932	0.439173	-4.43862	9.05394e-06	0.00045827
ENSG00000179071|CCDC89	18.1509	6.83776	1.54113	4.43686	9.1281e-06	0.000460937
ENSG00000166482|MFAP4	3084.93	1.7451	0.393377	4.43621	9.15567e-06	0.000461094
ENSG00000164283|ESM1	17.5949	6.79354	1.53153	4.43577	9.17419e-06	0.000461094
ENSG00000105825|TFPI2	174.747	2.80337	0.632339	4.43333	9.27887e-06	0.000465266
ENSG00000168159|RNF187	377.405	-2.40327	0.54265	-4.42876	9.47765e-06	0.000474125
ENSG00000047579|DTNBP1	369.491	-1.74005	0.393008	-4.42752	9.53243e-06	0.000475325
ENSG00000260924|LINC01311	15.3031	6.59266	1.48912	4.42721	9.54593e-06	0.000475325
ENSG00000184897|H1FX	274.414	-2.75651	0.622912	-4.4252	9.6352e-06	0.00047866
ENSG00000122484|RPAP2	478.042	-1.63049	0.368611	-4.42333	9.71923e-06	0.000480609
ENSG00000072818|ACAP1	46.0475	2.36906	0.535549	4.42361	9.70672e-06	0.000480609
ENSG00000087460|GNAS	6930.11	-1.30698	0.29568	-4.42024	9.85891e-06	0.000486396
ENSG00000103811|CTSH	1004.8	-1.85213	0.419321	-4.41698	1.0009e-05	0.000492669
ENSG00000270641|TSIX	384.204	-5.20109	1.1777	-4.41629	1.00409e-05	0.000493108
ENSG00000112996|MRPS30	450.951	-1.51938	0.344525	-4.41006	1.03343e-05	0.000506356
ENSG00000161677|JOSD2	114.718	2.31955	0.526205	4.40807	1.04298e-05	0.000509872
ENSG00000012061|ERCC1	814.763	-1.21967	0.276855	-4.40544	1.05568e-05	0.000512244
ENSG00000224985|AL590714.1	20.8191	3.32917	0.755756	4.40509	1.05738e-05	0.000512244
ENSG00000198585|NUDT16	647.23	-1.64339	0.373045	-4.40534	1.05617e-05	0.000512244
ENSG00000140521|POLG	377.734	-1.55621	0.353179	-4.4063	1.05152e-05	0.000512244
ENSG00000171858|RPS21	1184.71	2.01038	0.456629	4.40266	1.06934e-05	0.000515709
ENSG00000196757|ZNF700	101.356	2.17276	0.493492	4.40283	1.06848e-05	0.000515709
ENSG00000104728|ARHGEF10	657.258	-2.69264	0.612031	-4.39951	1.08496e-05	0.000520903
ENSG00000170242|USP47	1544.25	-1.07029	0.243272	-4.39957	1.08466e-05	0.000520903
ENSG00000180660|MAB21L1	33.4939	4.32159	0.982659	4.39785	1.09326e-05	0.000523717
ENSG00000253731|PCDHGA6	132.814	-3.86846	0.880408	-4.39395	1.11311e-05	0.000531344
ENSG00000038219|BOD1L1	1754.28	-1.99512	0.454086	-4.3937	1.11437e-05	0.000531344
ENSG00000169871|TRIM56	1206.81	-1.67501	0.381267	-4.39326	1.11661e-05	0.000531344
ENSG00000240065|PSMB9	653.811	-1.53591	0.350271	-4.38492	1.1603e-05	0.000550913
ENSG00000106077|ABHD11	207.186	-2.33183	0.532146	-4.38193	1.1763e-05	0.000556168
ENSG00000125652|ALKBH7	700.711	-1.17975	0.269322	-4.38045	1.18433e-05	0.000556168
ENSG00000067836|ROGDI	427.992	-2.01598	0.460217	-4.3805	1.1841e-05	0.000556168
ENSG00000153827|TRIP12	1664.92	-1.37544	0.313962	-4.3809	1.18188e-05	0.000556168
ENSG00000004059|ARF5	1082	-1.53659	0.350782	-4.38046	1.18427e-05	0.000556168
ENSG00000167705|RILP	219.26	-2.33261	0.532873	-4.37742	1.20094e-05	0.000562739
ENSG00000147526|TACC1	7131.15	-1.05266	0.24057	-4.37568	1.21055e-05	0.000566002
ENSG00000188459|WASF4P	132.703	-1.4188	0.324381	-4.37387	1.22061e-05	0.000569292
ENSG00000213216|AC007066.1	8.65889	3.44305	0.787259	4.37347	1.22289e-05	0.000569292
ENSG00000140859|KIFC3	238.586	-2.23143	0.51035	-4.37234	1.22921e-05	0.000570995
ENSG00000226332|AL354836.1	19.9412	3.78303	0.865528	4.37078	1.23802e-05	0.000572613
ENSG00000101333|PLCB4	1820.15	-1.50127	0.343447	-4.37118	1.23576e-05	0.000572613
ENSG00000122884|P4HA1	360.315	1.63615	0.374515	4.36873	1.24974e-05	0.000576787
ENSG00000280073|AL157996.1	14.1776	6.48004	1.48418	4.36608	1.26496e-05	0.00058256
ENSG00000260329|AC007541.1	62.1971	2.4924	0.571098	4.36423	1.27571e-05	0.000586253
ENSG00000109171|SLAIN2	963.525	-1.11939	0.2566	-4.36241	1.28638e-05	0.000589892
ENSG00000232533|AC093673.1	84.1642	2.73502	0.627365	4.35954	1.30337e-05	0.00059514
ENSG00000102024|PLS3	3773.27	1.28858	0.295545	4.36	1.30063e-05	0.00059514
ENSG00000119950|MXI1	1425	-1.20572	0.276787	-4.35613	1.32382e-05	0.000602838
ENSG00000257913|DDN-AS1	15.6795	6.62537	1.52105	4.3558	1.32585e-05	0.000602838
ENSG00000169299|PGM2	232.359	2.59706	0.596367	4.35479	1.33193e-05	0.000603727
ENSG00000130508|PXDN	1138.68	-1.50661	0.345985	-4.35455	1.33343e-05	0.000603727
ENSG00000285090|AC002074.1	8.7457	5.78297	1.33083	4.34539	1.39026e-05	0.000628132
ENSG00000091640|SPAG7	610.149	-2.05195	0.472351	-4.34412	1.39833e-05	0.000630451
ENSG00000069399|BCL3	304.297	-3.37534	0.777312	-4.34233	1.40979e-05	0.00063296
ENSG00000065882|TBC1D1	2281.09	-1.17138	0.269756	-4.34238	1.40947e-05	0.00063296
ENSG00000112130|RNF8	357.942	-1.64562	0.379338	-4.33814	1.43691e-05	0.000642449
ENSG00000130640|TUBGCP2	723.457	-1.5794	0.364072	-4.33815	1.4369e-05	0.000642449
ENSG00000232112|TMA7	549.369	0.822795	0.189746	4.33631	1.44895e-05	0.000646486
ENSG00000175220|ARHGAP1	3354.49	-1.07358	0.24761	-4.33577	1.45249e-05	0.000646718
ENSG00000129515|SNX6	1051.52	-1.05841	0.244211	-4.33398	1.46436e-05	0.000650657
ENSG00000182175|RGMA	329.327	-2.16316	0.499207	-4.33319	1.46964e-05	0.000651651
ENSG00000110900|TSPAN11	83.3749	3.57716	0.825872	4.33138	1.48181e-05	0.000651741
ENSG00000166164|BRD7	530.2	-1.71983	0.397053	-4.33149	1.48105e-05	0.000651741
ENSG00000007520|TSR3	388.219	-2.9037	0.670282	-4.33205	1.47725e-05	0.000651741
ENSG00000112499|SLC22A2	10.1578	5.99961	1.38516	4.33135	1.48199e-05	0.000651741
ENSG00000013364|MVP	991.269	-1.51075	0.349116	-4.32737	1.50903e-05	0.000659979
ENSG00000113369|ARRDC3	939.74	1.54251	0.356423	4.32776	1.50636e-05	0.000659979
ENSG00000100097|LGALS1	3639.51	0.887539	0.205105	4.32723	1.50995e-05	0.000659979
ENSG00000153774|CFDP1	736.242	-1.58482	0.366393	-4.32547	1.52207e-05	0.000663928
ENSG00000097021|ACOT7	366.636	-3.08905	0.714292	-4.32463	1.52791e-05	0.000665122
ENSG00000142192|APP	3467.1	1.05926	0.24518	4.32033	1.55799e-05	0.000676843
ENSG00000198625|MDM4	2798.18	-1.47169	0.340794	-4.31842	1.57153e-05	0.000681344
ENSG00000165525|NEMF	1748.95	-1.129	0.261827	-4.312	1.61787e-05	0.000698614
ENSG00000156172|C8orf37	61.363	2.87562	0.666877	4.31207	1.6173e-05	0.000698614
ENSG00000154146|NRGN	215.599	-2.07608	0.481555	-4.3112	1.62368e-05	0.000699715
ENSG00000100647|SUSD6	859.13	-1.35018	0.313549	-4.30612	1.66143e-05	0.000714546
ENSG00000245532|NEAT1	9870.46	-0.881541	0.204846	-4.30343	1.68177e-05	0.000721298
ENSG00000099901|RANBP1	490.732	-1.5374	0.357273	-4.30315	1.68385e-05	0.000721298
ENSG00000157500|APPL1	1258.81	-0.966362	0.224642	-4.30178	1.69434e-05	0.000724346
ENSG00000179364|PACS2	472.023	-2.01694	0.469011	-4.30041	1.70482e-05	0.000727377
ENSG00000233270|SNRPEP4	37.8208	1.99321	0.463657	4.29889	1.71658e-05	0.000730944
ENSG00000131871|SELENOS	876.869	-0.908082	0.211342	-4.29674	1.73329e-05	0.000736598
ENSG00000182004|SNRPE	364.231	1.67463	0.389971	4.29425	1.75286e-05	0.000743441
ENSG00000267062|AC018761.2	14.1217	1.83943	0.428432	4.2934	1.75961e-05	0.000744832
ENSG00000177575|CD163	203.013	-2.43598	0.567893	-4.28951	1.7907e-05	0.000756502
ENSG00000137815|RTF1	789.156	-1.44525	0.337122	-4.28702	1.81083e-05	0.0007635
ENSG00000146540|C7orf50	1172.96	-1.48549	0.34659	-4.28602	1.81903e-05	0.000763956
ENSG00000111653|ING4	327.801	2.09393	0.48854	4.28611	1.81833e-05	0.000763956
ENSG00000090273|NUDC	1874.73	-1.70277	0.397495	-4.28376	1.8376e-05	0.000770241
ENSG00000159377|PSMB4	3393.75	-1.32607	0.30959	-4.28333	1.84117e-05	0.000770241
ENSG00000112096|SOD2	814.069	-1.06512	0.249055	-4.27663	1.89744e-05	0.000792237
ENSG00000187268|FAM9C	25.4936	7.32718	1.71503	4.27234	1.93436e-05	0.000805823
ENSG00000106628|POLD2	849.054	-1.32383	0.309886	-4.27198	1.93749e-05	0.000805823
ENSG00000148290|SURF1	633.825	-1.52917	0.358236	-4.26862	1.96689e-05	0.00081534
ENSG00000080561|MID2	48.2891	4.72217	1.1064	4.26806	1.97177e-05	0.00081534
ENSG00000182154|MRPL41	720.945	-1.45054	0.339847	-4.26821	1.97049e-05	0.00081534
ENSG00000114439|BBX	2511.62	-1.06589	0.249812	-4.26676	1.98332e-05	0.00081854
ENSG00000182774|RPS17	2296	1.61357	0.378276	4.26559	1.9937e-05	0.000819672
ENSG00000138735|PDE5A	1567.23	1.50945	0.353855	4.26572	1.99259e-05	0.000819672
ENSG00000197982|C1orf122	403.625	-2.17028	0.509154	-4.26252	2.02136e-05	0.000829454
ENSG00000170801|HTRA3	717.959	-1.45297	0.340942	-4.26164	2.02931e-05	0.000829565
ENSG00000108387|SEPTIN4	2515.16	-1.2614	0.29599	-4.26164	2.02936e-05	0.000829565
ENSG00000124486|USP9X	1722.07	-0.987396	0.231737	-4.26085	2.03649e-05	0.000830895
ENSG00000251188|AC079140.3	10.0428	5.98873	1.40668	4.25735	2.06864e-05	0.00084241
ENSG00000103507|BCKDK	715.715	-1.09097	0.256464	-4.25389	2.10093e-05	0.000853939
ENSG00000178209|PLEC	2350.6	-1.14051	0.268294	-4.25098	2.12834e-05	0.000861817
ENSG00000273449|AC093788.1	15.3903	6.11359	1.43807	4.25126	2.12574e-05	0.000861817
ENSG00000138395|CDK15	38.5699	4.41111	1.03837	4.24813	2.15566e-05	0.000871234
ENSG00000146426|TIAM2	96.0802	2.62623	0.618331	4.24729	2.16369e-05	0.000872839
ENSG00000228606|AL139011.1	12.3872	3.26448	0.769447	4.24263	2.20915e-05	0.000889506
ENSG00000139174|PRICKLE1	498.433	-1.78238	0.420618	-4.23754	2.25987e-05	0.000906738
ENSG00000220205|VAMP2	1041.41	-0.795198	0.187677	-4.23706	2.26463e-05	0.000906738
ENSG00000159403|C1R	2541.67	-1.46665	0.346138	-4.23717	2.26356e-05	0.000906738
ENSG00000135617|PRADC1	413.25	-2.12231	0.50098	-4.23633	2.27206e-05	0.00090802
ENSG00000213901|SLC23A3	15.7548	6.63332	1.56722	4.23254	2.31067e-05	0.000918321
ENSG00000088256|GNA11	887.035	-1.4749	0.348413	-4.23319	2.30396e-05	0.000918321
ENSG00000011009|LYPLA2	397.182	-1.20876	0.285576	-4.23271	2.30888e-05	0.000918321
ENSG00000085224|ATRX	4157.47	-1.08366	0.256374	-4.22687	2.36962e-05	0.000940009
ENSG00000099910|KLHL22	279.521	-1.75373	0.415243	-4.22338	2.40667e-05	0.000951483
ENSG00000263266|RPS7P1	206.482	0.965681	0.228655	4.22331	2.40741e-05	0.000951483
ENSG00000135365|PHF21A	644.723	-1.82763	0.432844	-4.22238	2.41737e-05	0.000953661
ENSG00000243859|RPL5P17	85.4671	-1.10286	0.261252	-4.22144	2.42751e-05	0.000954152
ENSG00000101161|PRPF6	1268.36	-1.55165	0.367561	-4.22147	2.42717e-05	0.000954152
ENSG00000225643|AL606491.1	43.4148	-5.69491	1.34944	-4.22021	2.44079e-05	0.00095762
ENSG00000136371|MTHFS	309.029	-2.31177	0.547902	-4.21932	2.4504e-05	0.000957887
ENSG00000180008|SOCS4	608.258	-1.76753	0.418912	-4.21934	2.45017e-05	0.000957887
ENSG00000186919|ZACN	55.1131	-6.28895	1.49088	-4.21828	2.46173e-05	0.000959362
ENSG00000144026|ZNF514	75.0977	3.38409	0.802268	4.21815	2.46311e-05	0.000959362
ENSG00000152137|HSPB8	2632.09	1.6473	0.39089	4.21422	2.50647e-05	0.000974482
ENSG00000163466|ARPC2	4867.72	-1.01413	0.241021	-4.20763	2.58068e-05	0.000999712
ENSG00000136536|MARCH7	1465.64	1.25598	0.298475	4.20799	2.57649e-05	0.000999712
ENSG00000127616|SMARCA4	568.098	-1.09595	0.260615	-4.20524	2.60807e-05	0.00100732
ENSG00000177238|TRIM72	200.663	-3.09862	0.736872	-4.2051	2.60972e-05	0.00100732
ENSG00000158417|EIF5B	2334.1	-1.29325	0.307786	-4.20177	2.64835e-05	0.00101857
ENSG00000279483|AC090498.1	61.8272	1.57689	0.375286	4.20182	2.64781e-05	0.00101857
ENSG00000286162|AL162253.2	36.9886	3.22405	0.767432	4.20109	2.65629e-05	0.0010198
ENSG00000279253|AL121753.2	23.3821	3.67726	0.875567	4.19986	2.6708e-05	0.00102354
ENSG00000162512|SDC3	467.814	-1.37152	0.32661	-4.19928	2.67767e-05	0.00102434
ENSG00000229814|RPL35AP21	85.4887	1.36849	0.325952	4.19844	2.68757e-05	0.0010263
ENSG00000090382|LYZ	404.893	-2.41843	0.576415	-4.19564	2.72104e-05	0.00103723
ENSG00000141519|CCDC40	21.8532	3.49922	0.835161	4.18988	2.79107e-05	0.00106204
ENSG00000200397|Y_RNA	16.1923	-3.56154	0.850482	-4.18767	2.81828e-05	0.0010705
ENSG00000178715|AL450998.1	8.98455	2.72751	0.652326	4.1812	2.89973e-05	0.00109755
ENSG00000285184|AC244033.2	20.9074	2.91162	0.696342	4.1813	2.89843e-05	0.00109755
ENSG00000166311|SMPD1	301.125	-1.83229	0.438419	-4.17932	2.92385e-05	0.00110279
ENSG00000065978|YBX1	2666.31	-1.13993	0.27274	-4.17957	2.92064e-05	0.00110279
ENSG00000177169|ULK1	368.362	-1.94958	0.466586	-4.1784	2.93573e-05	0.00110533
ENSG00000233621|LINC01137	45.1621	2.79417	0.669032	4.17644	2.96107e-05	0.00111292
ENSG00000100664|EIF5	3229.61	-1.21627	0.29128	-4.17561	2.97189e-05	0.00111503
ENSG00000185122|HSF1	823.97	-1.03165	0.247106	-4.1749	2.98113e-05	0.00111541
ENSG00000113361|CDH6	1966.89	1.41935	0.339986	4.17474	2.9833e-05	0.00111541
ENSG00000198435|NRARP	521.571	1.34715	0.322892	4.17213	3.01763e-05	0.00112629
ENSG00000286214|AUXG01000058.1	22.9202	5.22358	1.25285	4.16937	3.05443e-05	0.00113804
ENSG00000225921|NOL7	993.407	-1.02684	0.246321	-4.16872	3.06313e-05	0.0011393
ENSG00000138326|RPS24	2296.14	1.34911	0.323682	4.168	3.07278e-05	0.00114092
ENSG00000109111|SUPT6H	757.591	-1.28769	0.309012	-4.16713	3.0846e-05	0.0011424
ENSG00000111554|MDM1	83.2515	2.48661	0.596753	4.1669	3.08776e-05	0.0011424
ENSG00000287808|AL355999.1	7.53172	5.56443	1.33558	4.1663	3.09585e-05	0.0011424
ENSG00000182916|TCEAL7	167.947	2.27396	0.545821	4.16613	3.09807e-05	0.0011424
ENSG00000197756|RPL37A	4316.12	1.93251	0.463945	4.16539	3.10818e-05	0.00114416
ENSG00000124171|PARD6B	340.249	1.81934	0.43707	4.16259	3.14655e-05	0.0011563
ENSG00000273489|AC008264.2	110.04	-3.60459	0.866383	-4.16051	3.17542e-05	0.00116492
ENSG00000237596|AL138828.1	18.2859	4.83169	1.16258	4.15599	3.23877e-05	0.00118613
ENSG00000274317|LINC02334	9.52481	5.90191	1.42029	4.15541	3.247e-05	0.00118712
ENSG00000187257|RSBN1L	351.636	-1.30411	0.313985	-4.15341	3.27552e-05	0.00119551
ENSG00000204272|NBDY	539.421	1.41438	0.340632	4.15224	3.29233e-05	0.00119961
ENSG00000108055|SMC3	1175.53	-1.16421	0.280414	-4.15177	3.29915e-05	0.00120005
ENSG00000162430|SELENON	463.095	-1.02314	0.246572	-4.14946	3.33263e-05	0.00121018
ENSG00000123144|TRIR	584.25	-1.5192	0.366345	-4.1469	3.37003e-05	0.00121843
ENSG00000230562|FAM133DP	19.5157	-1.93788	0.467457	-4.14557	3.38965e-05	0.00121843
ENSG00000150477|KIAA1328	94.9205	2.99924	0.723413	4.14596	3.38396e-05	0.00121843
ENSG00000102921|N4BP1	440.089	-1.67666	0.404408	-4.14597	3.38385e-05	0.00121843
ENSG00000280197|C18orf12	7.93963	5.6473	1.36236	4.14522	3.39482e-05	0.00121843
ENSG00000083799|CYLD	729.778	-1.60113	0.386109	-4.14682	3.37127e-05	0.00121843
ENSG00000223547|ZNF844	89.48	3.02325	0.729337	4.14521	3.39509e-05	0.00121843
ENSG00000196199|MPHOSPH8	1818.37	-1.48194	0.357694	-4.14304	3.4273e-05	0.00122589
ENSG00000136542|GALNT5	31.6162	5.26596	1.27093	4.14341	3.42186e-05	0.00122589
ENSG00000081377|CDC14B	584.831	-1.26272	0.305235	-4.13688	3.52055e-05	0.0012564
ENSG00000088876|ZNF343	109.062	2.66675	0.644685	4.13652	3.52615e-05	0.0012564
ENSG00000166317|SYNPO2L	837.386	-2.08438	0.50393	-4.13626	3.53018e-05	0.0012564
ENSG00000164694|FNDC1	50.0157	2.25722	0.546072	4.13356	3.57192e-05	0.00126916
ENSG00000123473|STIL	20.1096	5.307	1.28408	4.13291	3.58202e-05	0.00127064
ENSG00000206989|SNORD63	4.75312	-3.49248	0.845158	-4.13234	3.59085e-05	0.00127167
ENSG00000183055|FAM133CP	27.21	-2.90793	0.704248	-4.12913	3.64144e-05	0.00128746
ENSG00000175267|VWA3A	10.9814	6.11023	1.48004	4.12843	3.65249e-05	0.00128925
ENSG00000179277|MEIS3P1	42.3338	-3.12392	0.756968	-4.12689	3.67701e-05	0.00129577
ENSG00000101439|CST3	5447.31	-1.3633	0.330518	-4.12472	3.71181e-05	0.00130406
ENSG00000166741|NNMT	1129.41	-2.31207	0.560546	-4.12467	3.71269e-05	0.00130406
ENSG00000121769|FABP3	4894.88	-1.80271	0.437359	-4.1218	3.75924e-05	0.00131435
ENSG00000169155|ZBTB43	560.744	-1.7949	0.435397	-4.12244	3.74878e-05	0.00131435
ENSG00000171988|JMJD1C	2065.77	-1.16153	0.281806	-4.12173	3.76037e-05	0.00131435
ENSG00000100263|RHBDD3	209.514	-2.27049	0.551149	-4.11956	3.79602e-05	0.0013183
ENSG00000054267|ARID4B	1680.52	-1.24431	0.301989	-4.12039	3.78238e-05	0.0013183
ENSG00000288066|AC097448.1	398.016	2.13395	0.518006	4.11954	3.79622e-05	0.0013183
ENSG00000127914|AKAP9	2338.76	-1.092	0.265047	-4.12004	3.78799e-05	0.0013183
ENSG00000063180|CA11	38.1343	2.93368	0.712803	4.11569	3.86015e-05	0.00133209
ENSG00000239779|WBP1	167.889	1.88451	0.457853	4.11598	3.85533e-05	0.00133209
ENSG00000133739|LRRCC1	416.21	-1.59387	0.387188	-4.11653	3.84627e-05	0.00133209
ENSG00000187049|TMEM216	85.7264	2.41231	0.586129	4.11566	3.86076e-05	0.00133209
ENSG00000171863|RPS7	1723.45	0.878874	0.21364	4.1138	3.8919e-05	0.00134068
ENSG00000188765|TMSB4XP2	6.51333	2.89076	0.703229	4.11069	3.94477e-05	0.00134807
ENSG00000065548|ZC3H15	1063.93	-1.23006	0.299141	-4.11196	3.92307e-05	0.00134807
ENSG00000185088|RPS27L	1326.88	1.28152	0.311698	4.11141	3.93254e-05	0.00134807
ENSG00000163380|LMOD3	385.924	-2.60683	0.634079	-4.11121	3.93589e-05	0.00134807
ENSG00000106615|RHEB	846.232	-1.35333	0.329193	-4.11104	3.93874e-05	0.00134807
ENSG00000132424|PNISR	3071.94	-1.03072	0.250838	-4.10908	3.97235e-05	0.00135533
ENSG00000105254|TBCB	1885.38	-1.53589	0.373861	-4.1082	3.98761e-05	0.00135838
ENSG00000139324|TMTC3	473.009	1.52307	0.370784	4.10769	3.99628e-05	0.00135918
ENSG00000225265|TAF1A-AS1	19.9813	6.97721	1.69904	4.10657	4.01586e-05	0.00136368
ENSG00000227212|PFN1P6	28.505	-5.01911	1.22241	-4.10592	4.02709e-05	0.00136533
ENSG00000281181|FP236383.5	417.447	2.24522	0.546922	4.10519	4.03986e-05	0.0013675
ENSG00000126218|F10	217.855	-1.82598	0.444892	-4.10433	4.05488e-05	0.00137042
ENSG00000123240|OPTN	2162.6	-1.29182	0.314841	-4.10308	4.07687e-05	0.00137569
ENSG00000100888|CHD8	1021.5	-1.33387	0.325201	-4.10168	4.10159e-05	0.00138186
ENSG00000101004|NINL	50.6729	3.9245	0.957125	4.1003	4.12608e-05	0.00138793
ENSG00000171992|SYNPO	2527.53	-1.00552	0.245258	-4.09987	4.13382e-05	0.00138836
ENSG00000131653|TRAF7	344.664	-1.50619	0.367481	-4.09869	4.15494e-05	0.00139327
ENSG00000125734|GPR108	674.64	-1.0307	0.251604	-4.09651	4.19434e-05	0.00140429
ENSG00000117298|ECE1	2505.77	-0.881268	0.215181	-4.09547	4.21314e-05	0.00140838
ENSG00000243303|AC103987.1	8.46682	5.74325	1.4026	4.09473	4.22661e-05	0.0014085
ENSG00000172732|MUS81	301.982	1.8512	0.452091	4.09475	4.22616e-05	0.0014085
ENSG00000185883|ATP6V0C	707.884	-0.992812	0.242517	-4.09379	4.24379e-05	0.00141203
ENSG00000278621|AC037198.2	30.1889	-4.52624	1.1066	-4.09024	4.30931e-05	0.00143161
ENSG00000123612|ACVR1C	22.7165	7.16334	1.75213	4.08836	4.34439e-05	0.00144104
ENSG00000204356|NELFE	862.571	-1.02658	0.251388	-4.08367	4.43306e-05	0.00146686
ENSG00000134318|ROCK2	2136.11	-0.987046	0.241715	-4.08352	4.43591e-05	0.00146686
ENSG00000137802|MAPKBP1	171.542	1.95394	0.479117	4.07821	4.5384e-05	0.00149844
ENSG00000110799|VWF	3283.6	-0.81206	0.199187	-4.07687	4.56457e-05	0.00150477
ENSG00000244879|GABPB1-AS1	371.345	-2.09995	0.515205	-4.07594	4.58281e-05	0.00150615
ENSG00000176438|SYNE3	338.993	-1.70876	0.419211	-4.07614	4.57897e-05	0.00150615
ENSG00000099308|MAST3	430.789	-3.35077	0.822267	-4.07505	4.60052e-05	0.00150966
ENSG00000182108|DEXI	388.893	-2.35401	0.578185	-4.07137	4.67372e-05	0.00151515
ENSG00000197892|KIF13B	1190.3	-1.64975	0.405121	-4.07223	4.65648e-05	0.00151515
ENSG00000240509|RPL34P18	29.4489	1.5506	0.380766	4.07232	4.65477e-05	0.00151515
ENSG00000179988|PSTK	28.5092	3.53565	0.868391	4.0715	4.67114e-05	0.00151515
ENSG00000186501|TMEM222	478.087	-1.39899	0.343457	-4.07326	4.63597e-05	0.00151515
ENSG00000196544|BORCS6	129.213	2.47257	0.607196	4.07211	4.65896e-05	0.00151515
ENSG00000265519|AC015922.2	50.0947	-2.62416	0.64449	-4.07168	4.66746e-05	0.00151515
ENSG00000138111|MFSD13A	146.317	-3.18087	0.781003	-4.0728	4.64518e-05	0.00151515
ENSG00000166510|CCDC68	317.462	-2.1613	0.530927	-4.07079	4.68535e-05	0.0015164
ENSG00000225616|AL138785.1	38.4478	1.88766	0.463744	4.07048	4.69173e-05	0.0015164
ENSG00000221886|ZBED8	124.435	2.58919	0.636241	4.06951	4.7112e-05	0.00151935
ENSG00000135048|CEMIP2	211.545	-2.19238	0.538758	-4.06932	4.71501e-05	0.00151935
ENSG00000162927|PUS10	82.7385	2.43032	0.597539	4.06722	4.75769e-05	0.0015308
ENSG00000119013|NDUFB3	609.538	1.679	0.412999	4.06539	4.79521e-05	0.00154057
ENSG00000102189|EEA1	1772.14	-0.771978	0.189917	-4.06481	4.80717e-05	0.0015421
ENSG00000136044|APPL2	382.339	-1.3777	0.339081	-4.06303	4.84399e-05	0.0015516
ENSG00000231236|AP001605.1	15.1814	5.61271	1.38218	4.06078	4.89099e-05	0.00156432
ENSG00000213741|RPS29	1377.13	2.09585	0.516417	4.05845	4.93995e-05	0.0015761
ENSG00000115107|STEAP3	130.733	-3.09278	0.762082	-4.05833	4.94252e-05	0.0015761
ENSG00000072163|LIMS2	2666.21	-0.842033	0.20765	-4.05507	5.01201e-05	0.00159589
ENSG00000287180|AC106818.2	13.3509	6.39585	1.57875	4.05122	5.09521e-05	0.00161997
ENSG00000172531|PPP1CA	1666.84	-1.34548	0.332339	-4.04853	5.15402e-05	0.00163383
ENSG00000143363|PRUNE1	258.3	2.21044	0.545957	4.04875	5.14923e-05	0.00163383
ENSG00000149948|HMGA2	15.0691	5.59571	1.38316	4.04561	5.21871e-05	0.0016519
ENSG00000107372|ZFAND5	1831.6	-1.38623	0.342704	-4.04498	5.23281e-05	0.00165392
ENSG00000131462|TUBG1	425.733	-1.46466	0.362234	-4.04341	5.26788e-05	0.00166256
ENSG00000131724|IL13RA1	736.419	-1.01186	0.250565	-4.03832	5.38349e-05	0.00169655
ENSG00000130939|UBE4B	578.082	-2.08205	0.515754	-4.03691	5.4161e-05	0.00170183
ENSG00000125868|DSTN	26018	0.71724	0.177668	4.03697	5.41463e-05	0.00170183
ENSG00000107404|DVL1	303.416	-1.95044	0.48322	-4.03635	5.429e-05	0.00170339
ENSG00000115457|IGFBP2	333.24	-1.78478	0.442259	-4.03561	5.44613e-05	0.00170627
ENSG00000115289|PCGF1	120.651	2.54779	0.631455	4.03479	5.46514e-05	0.00170973
ENSG00000123297|TSFM	291.921	-1.38479	0.343401	-4.03258	5.51675e-05	0.00172336
ENSG00000142327|RNPEPL1	469.859	-1.8963	0.470375	-4.03146	5.54324e-05	0.00172912
ENSG00000068971|PPP2R5B	251.315	-1.47071	0.365125	-4.02796	5.62619e-05	0.00175245
ENSG00000008710|PKD1	561.268	-1.78573	0.44353	-4.02617	5.66926e-05	0.00176155
ENSG00000127054|INTS11	571.859	-1.3978	0.347188	-4.02606	5.67184e-05	0.00176155
ENSG00000283633|AP000547.3	18.6511	3.91341	0.972824	4.02273	5.75276e-05	0.00178251
ENSG00000096746|HNRNPH3	960.877	1.11794	0.277914	4.0226	5.75592e-05	0.00178251
ENSG00000099942|CRKL	495.07	2.31208	0.575054	4.02064	5.80409e-05	0.00179483
ENSG00000225335|AC016027.1	42.6229	-4.13578	1.02887	-4.01974	5.82622e-05	0.00179909
ENSG00000101311|FERMT1	14.2221	6.48455	1.6139	4.01794	5.87101e-05	0.00179987
ENSG00000284505|LYNX1-SLURP2	45.5648	3.04792	0.758514	4.01827	5.8626e-05	0.00179987
ENSG00000262902|MTCO1P40	200.985	-2.02476	0.504037	-4.01708	5.89245e-05	0.00179987
ENSG00000122574|WIPF3	547.343	-1.44599	0.359939	-4.01731	5.88673e-05	0.00179987
ENSG00000169981|ZNF35	184.815	-2.6621	0.66273	-4.01687	5.89752e-05	0.00179987
ENSG00000081818|PCDHB4	126.556	2.54948	0.634414	4.01865	5.85336e-05	0.00179987
ENSG00000123119|NECAB1	937.497	-1.23902	0.308475	-4.01661	5.90425e-05	0.00179987
ENSG00000092470|WDR76	75.7564	1.98103	0.493166	4.01696	5.89544e-05	0.00179987
ENSG00000115355|CCDC88A	1847.56	-1.30004	0.323512	-4.01852	5.85654e-05	0.00179987
ENSG00000283913|AL512662.2	9.84222	4.98531	1.24136	4.01602	5.91903e-05	0.00180182
ENSG00000258744|AL132800.1	8.90717	5.80619	1.44615	4.01492	5.94651e-05	0.00180762
ENSG00000173163|COMMD1	721.357	-1.7197	0.428734	-4.01112	6.04318e-05	0.00183182
ENSG00000109381|ELF2	824.653	-1.34103	0.334314	-4.01129	6.03888e-05	0.00183182
ENSG00000271993|AC126118.1	17.5872	4.32693	1.07959	4.00794	6.1251e-05	0.00185403
ENSG00000286940|AL645933.3	20.5841	7.01911	1.75185	4.00669	6.15757e-05	0.00186123
ENSG00000270049|AC009061.2	32.5523	3.03489	0.757597	4.00595	6.17695e-05	0.00186447
ENSG00000228929|RPS13P2	139.279	1.2384	0.309412	4.00243	6.2694e-05	0.00188971
ENSG00000269984|AC078795.1	27.9741	3.25822	0.81433	4.00111	6.30473e-05	0.0018977
ENSG00000170537|TMC7	135.333	2.56721	0.641725	4.00047	6.32158e-05	0.00189957
ENSG00000149806|FAU	2375.77	0.859026	0.214762	3.9999	6.33682e-05	0.00189957
ENSG00000221968|FADS3	657.572	-1.56359	0.390908	-3.99988	6.3375e-05	0.00189957
ENSG00000234545|FAM133B	278.614	-2.08285	0.521016	-3.99767	6.39702e-05	0.00191473
ENSG00000126457|PRMT1	1417.45	-1.64918	0.412752	-3.99558	6.45367e-05	0.00192364
ENSG00000127445|PIN1	1055.74	-1.60442	0.401486	-3.99619	6.43691e-05	0.00192364
ENSG00000008441|NFIX	598.159	-1.67217	0.418489	-3.99572	6.44978e-05	0.00192364
ENSG00000180730|SHISA2	84.1745	3.7882	0.948305	3.9947	6.47762e-05	0.0019281
ENSG00000179091|CYC1	1765.49	-1.35624	0.33973	-3.99212	6.54848e-05	0.0019438
ENSG00000109390|NDUFC1	1047.17	1.10143	0.27589	3.9923	6.54354e-05	0.0019438
ENSG00000130635|COL5A1	527.325	-1.26827	0.317729	-3.99167	6.56089e-05	0.0019448
ENSG00000096080|MRPS18A	605.397	-1.44441	0.361956	-3.99057	6.5914e-05	0.00195115
ENSG00000145779|TNFAIP8	313.169	1.70854	0.428633	3.98602	6.71922e-05	0.00198624
ENSG00000168090|COPS6	2421.49	-1.58904	0.398709	-3.98547	6.73472e-05	0.00198809
ENSG00000132541|RIDA	85.2104	2.33441	0.585914	3.98422	6.77021e-05	0.00199308
ENSG00000186615|KTN1-AS1	10.241	5.52488	1.38667	3.98428	6.76838e-05	0.00199308
ENSG00000185800|DMWD	306.898	-1.90663	0.478642	-3.98342	6.79306e-05	0.00199707
ENSG00000188613|NANOS1	10.7467	5.58973	1.40339	3.98301	6.80481e-05	0.00199778
ENSG00000176953|NFATC2IP	425.029	-2.22252	0.558114	-3.98219	6.82832e-05	0.00200195
ENSG00000122566|HNRNPA2B1	3351.84	0.705251	0.177133	3.98148	6.84877e-05	0.00200521
ENSG00000110711|AIP	891.666	-1.36804	0.343683	-3.98052	6.87638e-05	0.00200845
ENSG00000115524|SF3B1	3945.47	-0.858564	0.215695	-3.98045	6.87856e-05	0.00200845
ENSG00000111328|CDK2AP1	373.95	1.78477	0.448478	3.97962	6.90245e-05	0.00201268
ENSG00000229117|RPL41	585.506	1.37496	0.345529	3.97929	6.91202e-05	0.00201274
ENSG00000269910|AL049840.3	12.9732	3.07751	0.773596	3.97819	6.9443e-05	0.0020194
ENSG00000175879|HOXD8	11.8539	6.22319	1.56511	3.9762	7.00238e-05	0.00203027
ENSG00000217239|AL136968.2	13.9876	1.75769	0.442116	3.97562	7.01951e-05	0.00203027
ENSG00000149925|ALDOA	9754.73	-0.832156	0.209301	-3.97588	7.01184e-05	0.00203027
ENSG00000164828|SUN1	1430.75	1.81527	0.456539	3.97617	7.00348e-05	0.00203027
ENSG00000213465|ARL2	1899.02	-1.6765	0.421732	-3.97526	7.03011e-05	0.00203059
ENSG00000139437|TCHP	293.544	-1.7901	0.450628	-3.97245	7.11369e-05	0.00205197
ENSG00000173436|MICOS10	1397.36	0.984955	0.248006	3.9715	7.14225e-05	0.00205745
ENSG00000127952|STYXL1	190.121	-3.15976	0.795877	-3.97016	7.18229e-05	0.00206621
ENSG00000235257|ITGA9-AS1	199.851	-2.00729	0.505928	-3.96754	7.26172e-05	0.00208347
ENSG00000188895|MSL1	683.144	-1.61159	0.406193	-3.96756	7.26135e-05	0.00208347
ENSG00000080823|MOK	354.789	-2.15476	0.543243	-3.96647	7.29454e-05	0.0020901
ENSG00000105063|PPP6R1	143.607	1.69001	0.426232	3.96499	7.33996e-05	0.0021003
ENSG00000171862|PTEN	4000.27	2.07975	0.524691	3.96376	7.37777e-05	0.00210572
ENSG00000135899|SP110	701.854	-1.46542	0.369705	-3.96374	7.3785e-05	0.00210572
ENSG00000183891|TTC32	75.1966	1.93695	0.488723	3.96329	7.39238e-05	0.00210688
ENSG00000223685|LINC00571	7.2819	5.51945	1.39296	3.96238	7.42051e-05	0.00210929
ENSG00000087494|PTHLH	82.279	3.681	0.928939	3.96259	7.41409e-05	0.00210929
ENSG00000237515|SHISA9	10.4941	6.04475	1.52585	3.96155	7.44654e-05	0.00211198
ENSG00000236493|EIF2S2P3	13.2005	-3.46509	0.874704	-3.96145	7.44964e-05	0.00211198
ENSG00000243364|EFNA4	25.6874	5.18155	1.30814	3.961	7.4637e-05	0.00211317
ENSG00000264148|AC138207.3	5.07287	5.00402	1.26346	3.96058	7.47691e-05	0.00211412
ENSG00000126432|PRDX5	1517.79	-1.03086	0.26037	-3.9592	7.52028e-05	0.00212285
ENSG00000263846|CIAPIN1P	8.11706	4.1588	1.05048	3.95896	7.52756e-05	0.00212285
ENSG00000143190|POU2F1	496.642	-1.8245	0.461023	-3.95751	7.57353e-05	0.00212572
ENSG00000236769|LINC02659	64.6675	3.78297	0.955851	3.9577	7.56738e-05	0.00212572
ENSG00000119844|AFTPH	787.734	-1.47319	0.372208	-3.95797	7.55903e-05	0.00212572
ENSG00000243147|MRPL33	754.344	1.39957	0.353661	3.95739	7.57737e-05	0.00212572
ENSG00000169604|ANTXR1	3206.88	0.733422	0.185405	3.95579	7.62835e-05	0.00213139
ENSG00000132475|H3F3B	9864.3	-1.36203	0.344352	-3.95533	7.64279e-05	0.00213139
ENSG00000155980|KIF5A	18.4608	5.22863	1.32196	3.95522	7.64652e-05	0.00213139
ENSG00000176049|JAKMIP2	17.1714	6.75608	1.70815	3.9552	7.64722e-05	0.00213139
ENSG00000074842|MYDGF	535.135	-1.35251	0.341947	-3.95531	7.64366e-05	0.00213139
ENSG00000072609|CHFR	141.215	1.58133	0.399974	3.95358	7.69909e-05	0.00214306
ENSG00000150672|DLG2	154.286	-2.33601	0.591322	-3.95048	7.79946e-05	0.00216819
ENSG00000167671|UBXN6	640.529	-1.41094	0.357432	-3.94743	7.8993e-05	0.0021931
ENSG00000241282|RPL34P33	6.66082	3.03034	0.768296	3.94423	8.00571e-05	0.00221691
ENSG00000274342|AL033538.1	9.25533	-4.66338	1.18232	-3.94427	8.0042e-05	0.00221691
ENSG00000144847|IGSF11	15.3478	6.59501	1.67227	3.94375	8.02174e-05	0.00221849
ENSG00000130723|PRRC2B	1466.32	-0.896139	0.227424	-3.9404	8.13465e-05	0.00224682
ENSG00000237676|RPL30P4	14.353	2.0016	0.508091	3.93946	8.16645e-05	0.0022523
ENSG00000172167|MTBP	39.4	3.83978	0.974805	3.93902	8.18155e-05	0.0022523
ENSG00000162928|PEX13	223.924	2.57149	0.652847	3.93889	8.18598e-05	0.0022523
ENSG00000286518|AL354743.1	69.1336	2.42214	0.615054	3.9381	8.21301e-05	0.00225684
ENSG00000101457|DNTTIP1	337.489	-1.83165	0.465198	-3.93735	8.23862e-05	0.00226099
ENSG00000238832|AC004839.1	5.72062	4.69883	1.19356	3.93683	8.25637e-05	0.00226296
ENSG00000127922|SEM1	892.013	1.17187	0.297719	3.93618	8.27885e-05	0.00226623
ENSG00000145216|FIP1L1	634.836	-1.40434	0.35681	-3.93583	8.29094e-05	0.00226665
ENSG00000224861|YBX1P1	13.9418	-1.46458	0.372372	-3.9331	8.38583e-05	0.00228967
ENSG00000177721|ANXA2R	53.7901	2.92884	0.744934	3.93168	8.43557e-05	0.00230033
ENSG00000163093|BBS5	26.046	3.00381	0.764457	3.92934	8.51801e-05	0.00231986
ENSG00000119865|CNRIP1	783.959	-1.17533	0.299241	-3.92772	8.57551e-05	0.00233256
ENSG00000284194|SCO2	18.6625	3.15909	0.804379	3.92736	8.58828e-05	0.00233308
ENSG00000175274|TP53I11	1409.57	-0.818785	0.208505	-3.92694	8.60348e-05	0.00233425
ENSG00000261832|AC138894.1	15.7935	6.6343	1.68974	3.92622	8.629e-05	0.00233822
ENSG00000154144|TBRG1	503.383	-1.96931	0.502105	-3.9221	8.77795e-05	0.00237259
ENSG00000184887|BTBD6	374.317	-2.39885	0.611586	-3.92235	8.76894e-05	0.00237259
ENSG00000286753|AC091978.1	10.3457	6.02762	1.53723	3.92109	8.81492e-05	0.00237958
ENSG00000229487|ALG13-AS1	10.4089	-2.90409	0.740934	-3.9195	8.87332e-05	0.0023839
ENSG00000164077|MON1A	131.641	1.90205	0.485312	3.91922	8.88346e-05	0.0023839
ENSG00000078618|NRDC	1262.17	-1.04297	0.266122	-3.91916	8.88598e-05	0.0023839
ENSG00000175066|GK5	207.407	-1.9666	0.50177	-3.91932	8.87981e-05	0.0023839
ENSG00000176933|TOB2P1	8.39214	5.72423	1.46058	3.91914	8.88646e-05	0.0023839
ENSG00000153208|MERTK	211.901	1.81524	0.463355	3.9176	8.94347e-05	0.0023962
ENSG00000110536|PTPMT1	584.864	-1.19729	0.305659	-3.91707	8.96312e-05	0.00239847
ENSG00000009413|REV3L	806.71	-1.22189	0.312071	-3.91541	9.02503e-05	0.00241203
ENSG00000152582|SPEF2	74.8435	2.60056	0.664454	3.91383	9.08427e-05	0.00242485
ENSG00000172819|RARG	520.07	-2.00542	0.512566	-3.91251	9.13417e-05	0.00243513
ENSG00000245573|BDNF-AS	76.1867	2.04581	0.523184	3.91031	9.21763e-05	0.00245434
ENSG00000156928|MALSU1	453.357	-1.38584	0.354486	-3.90943	9.2514e-05	0.00246028
ENSG00000226543|MYL6P1	10.8808	1.96896	0.503924	3.90725	9.33523e-05	0.0024795
ENSG00000151012|SLC7A11	26.955	7.40781	1.89654	3.90596	9.38512e-05	0.00248967
ENSG00000105982|RNF32	10.691	6.07182	1.55491	3.90494	9.42472e-05	0.00249708
ENSG00000042062|RIPOR3	200.173	1.65891	0.424977	3.90352	9.48041e-05	0.00250508
ENSG00000109920|FNBP4	1235.33	-1.05767	0.270969	-3.90328	9.48992e-05	0.00250508
ENSG00000136933|RABEPK	433.355	-2.5423	0.651229	-3.90385	9.46733e-05	0.00250508
ENSG00000131378|RFTN1	797.35	-1.52123	0.389783	-3.90275	9.51046e-05	0.00250742
ENSG00000178096|BOLA1	152.186	1.98628	0.509094	3.9016	9.55595e-05	0.00251632
ENSG00000130175|PRKCSH	436.349	-1.11295	0.285299	-3.90099	9.58006e-05	0.00251649
ENSG00000213190|MLLT11	391.758	-2.11069	0.541028	-3.90126	9.56933e-05	0.00251649
ENSG00000076555|ACACB	631.101	-1.01536	0.260322	-3.90041	9.60286e-05	0.0025194
ENSG00000122367|LDB3	2230.75	-1.28346	0.329146	-3.89937	9.64428e-05	0.00252718
ENSG00000273295|AP000350.6	21.3964	7.07523	1.81556	3.89699	9.73962e-05	0.00254905
ENSG00000163510|CWC22	533.963	-1.37778	0.353731	-3.89499	9.82018e-05	0.002567
ENSG00000232977|LINC00327	21.3066	4.0124	1.03088	3.8922	9.93377e-05	0.00259038
ENSG00000235453|SMIM27	52.3711	1.89602	0.487116	3.89234	9.92816e-05	0.00259038
ENSG00000050030|NEXMIF	45.9056	4.08334	1.04953	3.89065	9.9977e-05	0.00260074
ENSG00000198918|RPL39	643.093	1.8283	0.469905	3.89078	9.99244e-05	0.00260074
ENSG00000142227|EMP3	943.247	-1.25976	0.32387	-3.8897	0.000100368	0.00260774
ENSG00000101974|ATP11C	438.981	-1.46214	0.375972	-3.88896	0.000100675	0.00261257
ENSG00000170759|KIF5B	3567.72	-0.817077	0.210177	-3.88756	0.000101257	0.00262449
ENSG00000160446|ZDHHC12	269.563	-2.34949	0.604588	-3.8861	0.000101867	0.0026371
ENSG00000159055|MIS18A	162.076	-2.52741	0.650436	-3.88572	0.000102027	0.00263808
ENSG00000232063|AL691447.2	9.03339	5.82953	1.50064	3.88469	0.000102462	0.00264613
ENSG00000139220|PPFIA2	263.18	-2.73185	0.703308	-3.88429	0.00010263	0.0026473
ENSG00000281453|TGFB2-OT1	29.059	-3.79524	0.977597	-3.88221	0.000103509	0.00266038
ENSG00000145687|SSBP2	901.341	1.53828	0.39623	3.88229	0.000103479	0.00266038
ENSG00000198887|SMC5	945.443	-1.17107	0.301622	-3.88258	0.000103356	0.00266038
ENSG00000232024|LSM12P1	90.9145	-1.2398	0.319423	-3.88138	0.000103867	0.00266637
ENSG00000141756|FKBP10	396.25	-1.1862	0.30569	-3.88039	0.000104288	0.00267398
ENSG00000124006|OBSL1	435.382	-1.72179	0.443773	-3.87989	0.000104506	0.00267637
ENSG00000203326|ZNF525	37.568	4.63436	1.19556	3.8763	0.000106057	0.00271287
ENSG00000167550|RHEBL1	19.2227	4.52536	1.16768	3.87551	0.000106401	0.00271843
ENSG00000133789|SWAP70	2299.24	-0.996074	0.257106	-3.87417	0.000106987	0.00273014
ENSG00000115866|DARS	1246.95	-0.899142	0.232135	-3.87336	0.000107345	0.00273088
ENSG00000107960|STN1	521.867	-2.1073	0.544106	-3.87295	0.000107525	0.00273088
ENSG00000238057|ZEB2-AS1	10.4766	5.07855	1.31121	3.87318	0.000107425	0.00273088
ENSG00000012983|MAP4K5	635.734	-1.07525	0.277627	-3.873	0.000107503	0.00273088
ENSG00000273153|AC067747.1	6.83473	-4.44362	1.1477	-3.87178	0.000108045	0.00273586
ENSG00000122435|TRMT13	319.705	-1.6367	0.422722	-3.87182	0.000108024	0.00273586
ENSG00000086065|CHMP5	826.304	0.981601	0.253536	3.87164	0.000108103	0.00273586
ENSG00000119938|PPP1R3C	817.942	1.85449	0.479197	3.86998	0.000108843	0.00275133
ENSG00000183549|ACSM5	12.7832	6.33077	1.63634	3.86885	0.00010935	0.00276089
ENSG00000125304|TM9SF2	1328	1.29856	0.335702	3.86818	0.00010965	0.00276522
ENSG00000119943|PYROXD2	65.738	3.19785	0.826806	3.86771	0.00010986	0.00276727
ENSG00000151239|TWF1	251.423	1.34033	0.346632	3.86673	0.000110303	0.00277517
ENSG00000240207|AC080013.1	14.2722	5.51828	1.42735	3.8661	0.000110589	0.00277911
ENSG00000141431|ASXL3	44.7279	2.73968	0.708902	3.86468	0.000111236	0.00279209
ENSG00000132950|ZMYM5	315.745	-1.57618	0.407966	-3.8635	0.000111774	0.00280232
ENSG00000168710|AHCYL1	1109.09	-1.30585	0.338062	-3.86276	0.000112114	0.00280428
ENSG00000233395|LINC00841	18.1466	4.07795	1.05564	3.86299	0.000112006	0.00280428
ENSG00000241255|AL136126.1	5.63738	3.33499	0.864096	3.85951	0.000113614	0.00282533
ENSG00000269997|AC068790.3	8.75222	5.78223	1.49787	3.86031	0.000113241	0.00282533
ENSG00000100505|TRIM9	22.5558	7.15075	1.85243	3.86021	0.000113291	0.00282533
ENSG00000196109|ZNF676	53.536	3.41512	0.88484	3.85959	0.000113576	0.00282533
ENSG00000176658|MYO1D	590.9	1.15407	0.298998	3.85978	0.00011349	0.00282533
ENSG00000176714|CCDC121	66.8497	2.73566	0.709329	3.85668	0.000114938	0.00285497
ENSG00000164796|CSMD3	23.4502	7.20627	1.86909	3.85549	0.000115498	0.0028602
ENSG00000163714|U2SURP	1480.72	-1.18594	0.307604	-3.85543	0.000115527	0.0028602
ENSG00000229539|AL353194.1	8.3219	5.71163	1.4815	3.8553	0.000115587	0.0028602
ENSG00000163479|SSR2	1321.68	-1.071	0.277813	-3.8551	0.000115682	0.0028602
ENSG00000244694|PTCHD4	20.7787	5.10449	1.32426	3.8546	0.000115919	0.00286276
ENSG00000177556|ATOX1	385.802	1.697	0.440364	3.85363	0.00011638	0.00287085
ENSG00000229124|VIM-AS1	10.7253	6.07704	1.57722	3.85301	0.000116675	0.0028715
ENSG00000224982|TMEM233	341.92	-1.84087	0.477748	-3.85323	0.000116569	0.0028715
ENSG00000164252|AGGF1	375.818	1.09042	0.283059	3.85228	0.000117025	0.00287682
ENSG00000119707|RBM25	1450.73	-0.819489	0.2128	-3.85099	0.000117642	0.00288869
ENSG00000118292|C1orf54	245.085	1.96311	0.509804	3.85071	0.000117777	0.00288869
ENSG00000161533|ACOX1	582.41	-1.3523	0.351216	-3.85035	0.000117948	0.0028896
ENSG00000130349|MTRES1	186.88	2.18411	0.56748	3.84879	0.000118703	0.00290155
ENSG00000135390|ATP5MC2	1753.3	1.4625	0.37999	3.84878	0.000118706	0.00290155
ENSG00000151327|FAM177A1	839.076	-0.784825	0.204011	-3.84698	0.000119583	0.00291966
ENSG00000123737|EXOSC9	454.319	-1.89867	0.493914	-3.84412	0.000120984	0.00295049
ENSG00000105552|BCAT2	226.461	1.78275	0.463833	3.84351	0.000121285	0.00295448
ENSG00000154133|ROBO4	288.669	-1.38719	0.361028	-3.84233	0.000121872	0.00296174
ENSG00000130997|POLN	35.5076	2.76689	0.720155	3.84208	0.000121997	0.00296174
ENSG00000271576|AL359504.2	33.3547	3.25254	0.846443	3.8426	0.000121736	0.00296174
ENSG00000147548|NSD3	1401.51	-0.883297	0.230037	-3.83981	0.000123129	0.00298585
ENSG00000146416|AIG1	680.307	-1.11582	0.290639	-3.8392	0.000123438	0.00298995
ENSG00000256537|SMIM10L1	672.264	-1.1941	0.311221	-3.83682	0.000124636	0.00301558
ENSG00000100146|SOX10	23.1367	4.20707	1.09676	3.83591	0.000125099	0.00302338
ENSG00000142453|CARM1	124.943	-1.69583	0.442269	-3.8344	0.000125872	0.00303862
ENSG00000169129|AFAP1L2	472.185	1.65464	0.431629	3.83347	0.000126348	0.00304669
ENSG00000241155|ARHGAP31-AS1	8.1802	5.68754	1.48391	3.8328	0.000126694	0.00304836
ENSG00000121542|SEC22A	190.832	2.45345	0.640123	3.83278	0.000126701	0.00304836
ENSG00000137312|FLOT1	2289.75	-1.20361	0.314367	-3.82867	0.000128837	0.00309627
ENSG00000163687|DNASE1L3	15.322	6.59351	1.72266	3.82751	0.000129447	0.00310745
ENSG00000075188|NUP37	118.618	2.44382	0.638601	3.82684	0.000129799	0.00311242
ENSG00000247627|MTND4P12	517.727	-2.6861	0.702153	-3.82551	0.000130499	0.00312572
ENSG00000126603|GLIS2	107.496	1.88059	0.491796	3.82393	0.000131339	0.00313575
ENSG00000227170|AF178030.1	6.53337	5.36317	1.40254	3.8239	0.000131356	0.00313575
ENSG00000229344|MTCO2P12	13.7126	-1.27204	0.332655	-3.82391	0.000131352	0.00313575
ENSG00000274929|AL157813.1	10.3008	4.63585	1.21267	3.82283	0.000131929	0.00314593
ENSG00000165512|ZNF22	833.448	-0.99762	0.26109	-3.82098	0.000132922	0.00316607
ENSG00000125753|VASP	438.459	-1.32123	0.345968	-3.81894	0.000134027	0.00318887
ENSG00000147804|SLC39A4	38.6484	3.34454	0.875943	3.81821	0.000134421	0.0031947
ENSG00000283293|RN7SK	9.67573	3.75251	0.983113	3.81696	0.000135103	0.00320736
ENSG00000256663|AC112777.1	5.34262	5.06814	1.32831	3.81547	0.000135924	0.00322328
ENSG00000121289|CEP89	185.676	1.79892	0.471573	3.81473	0.000136334	0.00322943
ENSG00000165409|TSHR	21.242	5.13313	1.34617	3.81312	0.000137222	0.00324689
ENSG00000110107|PRPF19	100.636	-3.29327	0.863855	-3.81229	0.000137684	0.00325064
ENSG00000110651|CD81	3903.33	-1.28007	0.335757	-3.81251	0.000137565	0.00325064
ENSG00000115593|SMYD1	364.858	-2.73646	0.717954	-3.81147	0.000138142	0.00325429
ENSG00000213096|ZNF254	101.083	2.1729	0.570058	3.81172	0.000138003	0.00325429
ENSG00000170876|TMEM43	1508.28	1.03502	0.271628	3.81043	0.000138723	0.0032644
ENSG00000277072|STAG3L2	147.405	-1.4815	0.38892	-3.80927	0.000139375	0.00327616
ENSG00000144224|UBXN4	1724.78	-0.857795	0.225235	-3.80844	0.000139844	0.00328359
ENSG00000184100|BRD7P2	56.8875	-2.19599	0.57671	-3.80778	0.000140217	0.00328874
ENSG00000110700|RPS13	3638.95	1.18362	0.311009	3.80573	0.000141389	0.00330284
ENSG00000100836|PABPN1	555.126	-1.08857	0.286041	-3.80565	0.000141434	0.00330284
ENSG00000272593|AL359091.3	3.02663	-3.83105	1.00648	-3.80639	0.000141011	0.00330284
ENSG00000213923|CSNK1E	575.366	-1.59036	0.417883	-3.80574	0.000141379	0.00330284
ENSG00000072506|HSD17B10	561.805	-1.08375	0.284807	-3.8052	0.000141691	0.00330525
ENSG00000153237|CCDC148	11.7184	6.2064	1.63171	3.80362	0.000142599	0.00332282
ENSG00000169230|PRELID1	815.07	-1.48746	0.391258	-3.80174	0.000143686	0.00333725
ENSG00000112218|GPR63	50.9697	4.87429	1.28208	3.80186	0.000143613	0.00333725
ENSG00000168256|NKIRAS2	945.213	-1.43404	0.377181	-3.802	0.000143531	0.00333725
ENSG00000188599|NPIPP1	40.0998	2.13234	0.560925	3.80147	0.00014384	0.00333725
ENSG00000144810|COL8A1	2940.08	-0.931429	0.245097	-3.80025	0.000144552	0.00335015
ENSG00000139155|SLCO1C1	7.72553	5.60054	1.47443	3.79845	0.000145601	0.00337081
ENSG00000261645|DISC1FP1	13.9939	4.41805	1.16325	3.79801	0.000145865	0.00337328
ENSG00000140990|NDUFB10	2016.52	-0.763719	0.201115	-3.79742	0.00014621	0.00337762
ENSG00000158887|MPZ	24.8088	3.55724	0.936853	3.797	0.000146455	0.00337964
ENSG00000151778|SERP2	150.85	-3.35264	0.883271	-3.79571	0.000147222	0.00339369
ENSG00000241537|AC134050.1	11.8048	-1.88265	0.496084	-3.79503	0.000147629	0.00339942
ENSG00000197471|SPN	8.53796	5.7463	1.51515	3.79257	0.000149096	0.00342516
ENSG00000102524|TNFSF13B	107.024	-1.94502	0.512861	-3.7925	0.00014914	0.00342516
ENSG00000163528|CHCHD4	201.725	-2.09001	0.551112	-3.79235	0.000149225	0.00342516
ENSG00000144476|ACKR3	898.17	3.29146	0.868576	3.78949	0.000150959	0.00346124
ENSG00000178467|P4HTM	446.45	-2.19575	0.57962	-3.78826	0.000151704	0.00347214
ENSG00000118596|SLC16A7	680.869	-1.48555	0.392183	-3.78791	0.000151919	0.00347214
ENSG00000174373|RALGAPA1	600.964	-1.25615	0.331621	-3.78792	0.000151914	0.00347214
ENSG00000068079|IFI35	501.467	-2.24224	0.592035	-3.78734	0.000152266	0.00347636
ENSG00000112234|FBXL4	259.329	1.65495	0.437004	3.78703	0.00015246	0.00347708
ENSG00000229447|AC114495.2	22.8492	3.09381	0.817122	3.78622	0.000152954	0.00348465
ENSG00000099204|ABLIM1	2895.86	-0.884021	0.23351	-3.7858	0.000153218	0.00348696
ENSG00000087842|PIR	421.187	-1.93361	0.511088	-3.78333	0.000154745	0.00351798
ENSG00000224043|CCNT2-AS1	17.4883	5.15962	1.3642	3.78217	0.000155469	0.00353054
ENSG00000182899|RPL35A	2501.58	1.40316	0.371018	3.78192	0.000155626	0.00353054
ENSG00000261857|MIA	19.0299	5.28824	1.3993	3.77919	0.000157339	0.00356563
ENSG00000279863|AC069547.1	15.1142	6.08722	1.61124	3.77798	0.000158104	0.00357919
ENSG00000286347|AC114802.1	11.5351	6.18259	1.63692	3.77696	0.000158757	0.00358957
ENSG00000219928|AL161787.1	14.4865	1.94569	0.515178	3.77674	0.000158897	0.00358957
ENSG00000185379|RAD51D	129.336	2.29952	0.609325	3.77388	0.000160731	0.00362717
ENSG00000115364|MRPL19	474.074	1.89527	0.502348	3.77282	0.000161416	0.00363457
ENSG00000273064|AC017083.1	6.87567	5.43978	1.44202	3.77232	0.000161736	0.00363457
ENSG00000163491|NEK10	130.618	-4.07363	1.07983	-3.77248	0.000161635	0.00363457
ENSG00000135828|RNASEL	164.747	1.78653	0.473541	3.77271	0.000161482	0.00363457
ENSG00000172322|CLEC12A	19.7214	5.34122	1.41662	3.77039	0.000162993	0.0036528
ENSG00000132623|ANKEF1	36.6698	3.8615	1.02419	3.77029	0.000163058	0.0036528
ENSG00000171604|CXXC5	501.497	-1.4987	0.397472	-3.77058	0.000162867	0.0036528
ENSG00000145220|LYAR	266.169	-1.76108	0.467184	-3.76956	0.000163533	0.00365582
ENSG00000197782|ZNF780A	114.963	2.32203	0.615951	3.76982	0.000163365	0.00365582
ENSG00000153187|HNRNPU	4058.58	-0.784276	0.208104	-3.76867	0.000164122	0.00366517
ENSG00000197857|ZNF44	267.211	-1.60637	0.426616	-3.76539	0.000166292	0.00370977
ENSG00000077235|GTF3C1	644.187	-1.21806	0.323562	-3.76453	0.000166864	0.00371866
ENSG00000160299|PCNT	661.564	-1.10235	0.292952	-3.76289	0.000167963	0.00373926
ENSG00000134056|MRPS36	400.62	1.17575	0.312564	3.76164	0.000168803	0.00375408
ENSG00000100106|TRIOBP	624.755	-0.742923	0.19755	-3.76069	0.000169447	0.0037606
ENSG00000170291|ELP5	258.442	2.32703	0.618747	3.76088	0.00016932	0.0037606
ENSG00000171681|ATF7IP	1783.52	-1.11422	0.296311	-3.76029	0.000169714	0.00376264
ENSG00000178127|NDUFV2	1740.62	-1.0218	0.27176	-3.75995	0.000169951	0.00376355
ENSG00000174599|TRAM1L1	12.1677	5.77329	1.53556	3.75972	0.000170106	0.00376355
ENSG00000112078|KCTD20	778.397	-0.970097	0.258068	-3.75908	0.000170542	0.00376931
ENSG00000105518|TMEM205	662.642	-1.02714	0.273339	-3.75774	0.000171457	0.00378175
ENSG00000171490|RSL1D1	1261.27	-1.49078	0.396703	-3.75793	0.000171323	0.00378175
ENSG00000275560|AC008115.3	8.23433	5.69588	1.51655	3.75582	0.000172775	0.0038069
ENSG00000185838|GNB1L	31.4771	3.74276	0.997647	3.75159	0.000175716	0.0038563
ENSG00000286458|AC083870.1	24.6463	4.0713	1.0853	3.75131	0.000175915	0.0038563
ENSG00000273373|AL355488.1	44.5928	4.51062	1.20212	3.75222	0.000175278	0.0038563
ENSG00000185305|ARL15	648.163	1.2709	0.338766	3.75155	0.000175745	0.0038563
ENSG00000086758|HUWE1	1974.02	-1.04096	0.277478	-3.75152	0.000175765	0.0038563
ENSG00000137880|GCHFR	96.0782	-2.76717	0.73794	-3.74986	0.000176932	0.00387463
ENSG00000167515|TRAPPC2L	618.152	1.04488	0.278826	3.74742	0.00017866	0.00390849
ENSG00000163866|SMIM12	1112.12	-1.16889	0.312059	-3.74574	0.000179866	0.00392685
ENSG00000161692|DBF4B	27.6684	3.20386	0.855334	3.74574	0.000179864	0.00392685
ENSG00000273372|SFTPD-AS1	16.034	5.11074	1.36494	3.7443	0.000180894	0.0039453
ENSG00000148690|FRA10AC1	644.132	-1.45279	0.388079	-3.74354	0.000181446	0.00395332
ENSG00000143632|ACTA1	16113.1	-1.76723	0.472308	-3.74169	0.000182789	0.00397853
ENSG00000218175|AC016739.1	146.972	1.37865	0.36857	3.74054	0.000183624	0.00398444
ENSG00000166927|MS4A7	270.945	-1.83221	0.489784	-3.74086	0.000183392	0.00398444
ENSG00000003056|M6PR	452.403	1.33137	0.355963	3.74019	0.000183881	0.00398444
ENSG00000128016|ZFP36	1259.27	-1.77476	0.474517	-3.74014	0.000183916	0.00398444
ENSG00000174611|KY	20.3038	4.27879	1.14405	3.74004	0.000183989	0.00398444
ENSG00000232573|RPL3P4	389.149	-0.931985	0.249229	-3.73947	0.000184405	0.00398944
ENSG00000269242|AC010422.3	86.5897	-1.85542	0.496376	-3.73793	0.00018554	0.00400994
ENSG00000279331|RBM12B-AS1	5.76567	5.1845	1.3873	3.7371	0.000186151	0.00401911
ENSG00000101868|POLA1	181.735	2.34049	0.626401	3.7364	0.000186673	0.00402633
ENSG00000107854|TNKS2	748.075	-1.07647	0.288146	-3.73585	0.000187083	0.00403112
ENSG00000100890|PRORP	306.294	-2.52667	0.676649	-3.73409	0.000188398	0.00405539
ENSG00000164919|COX6C	2262.92	1.08851	0.291579	3.73317	0.000189088	0.00406233
ENSG00000164129|NPY5R	18.7311	6.88406	1.84416	3.7329	0.000189289	0.00406233
ENSG00000229948|B3GALNT1P1	52.1988	-3.16645	0.8482	-3.73315	0.000189102	0.00406233
ENSG00000143774|GUK1	3601.7	-0.97244	0.260608	-3.73143	0.000190395	0.00408198
ENSG00000242498|ARPIN	177.124	2.1754	0.583094	3.73078	0.000190886	0.00408843
ENSG00000119596|YLPM1	659.395	-1.31959	0.353777	-3.72999	0.000191488	0.00409314
ENSG00000165733|BMS1	561.377	-1.24485	0.333731	-3.73009	0.000191414	0.00409314
ENSG00000253476|AC091185.1	6.75071	5.41606	1.45268	3.72832	0.000192759	0.00411621
ENSG00000254505|CHMP4A	717.073	-1.72697	0.463424	-3.72654	0.000194128	0.00412903
ENSG00000287811|AL391840.3	37.0792	3.98257	1.0687	3.72656	0.000194111	0.00412903
ENSG00000142661|MYOM3	269.936	-2.3943	0.642458	-3.72677	0.000193946	0.00412903
ENSG00000215695|RSC1A1	8.25196	5.70163	1.52983	3.72698	0.000193788	0.00412903
ENSG00000148516|ZEB1	3535.9	-1.17222	0.314679	-3.72514	0.000195206	0.00414785
ENSG00000113460|BRIX1	443.116	-1.81528	0.48759	-3.72296	0.000196901	0.00417972
ENSG00000232692|AP001596.1	10.1674	5.9988	1.61154	3.7224	0.000197342	0.00418493
ENSG00000148834|GSTO1	1096.68	-0.894043	0.240269	-3.72101	0.000198427	0.00420379
ENSG00000255920|CCND2-AS1	12.8221	5.36641	1.44329	3.71817	0.000200672	0.00424716
ENSG00000115268|RPS15	2275.4	0.900057	0.242123	3.71736	0.000201316	0.00425659
ENSG00000174851|YIF1A	841.891	-1.84566	0.496536	-3.71707	0.00020155	0.00425734
ENSG00000105617|LENG1	128.297	2.05511	0.553122	3.71547	0.000202824	0.00428004
ENSG00000100227|POLDIP3	393.478	1.41957	0.382186	3.71434	0.000203732	0.00429498
ENSG00000267321|SNHG30	149.269	-2.30943	0.622112	-3.71224	0.000205435	0.00432663
ENSG00000154370|TRIM11	254.535	-2.70536	0.729128	-3.7104	0.000206933	0.00434912
ENSG00000067900|ROCK1	3717.76	-0.86047	0.231896	-3.71059	0.000206776	0.00434912
ENSG00000135269|TES	1413.5	-0.864056	0.232888	-3.71018	0.000207111	0.00434912
ENSG00000274750|HIST1H3E	19.5606	5.01692	1.35262	3.70903	0.000208051	0.0043646
ENSG00000173480|ZNF417	142.331	-1.73761	0.468559	-3.70842	0.00020856	0.004371
ENSG00000185608|MRPL40	711.531	-1.51571	0.408817	-3.70755	0.00020927	0.00437733
ENSG00000119318|RAD23B	568.769	-1.20155	0.324071	-3.70766	0.00020918	0.00437733
ENSG00000115966|ATF2	553.289	1.5037	0.405614	3.70723	0.00020954	0.0043787
ENSG00000131626|PPFIA1	469.125	-1.01414	0.273595	-3.70672	0.000209958	0.00438318
ENSG00000231105|AL031728.1	4.39755	4.78957	1.29285	3.70465	0.000211682	0.00441321
ENSG00000157542|KCNJ6	22.9301	5.62478	1.51836	3.7045	0.000211808	0.00441321
ENSG00000149499|EML3	350.037	-1.86845	0.504566	-3.70308	0.000213	0.00443375
ENSG00000236375|POU5F1P5	11.5891	5.22201	1.41132	3.70008	0.000215531	0.00448209
ENSG00000004866|ST7	200.871	1.64481	0.44475	3.69829	0.000217058	0.00450948
ENSG00000064601|CTSA	1108.48	-1.06723	0.288632	-3.69755	0.000217692	0.00451828
ENSG00000287087|AC025175.2	150.187	-1.68862	0.456774	-3.69685	0.000218294	0.00452638
ENSG00000138061|CYP1B1	2585.71	-1.29291	0.349837	-3.69573	0.000219254	0.00452824
ENSG00000138794|CASP6	211.526	-2.07029	0.560216	-3.69552	0.000219439	0.00452824
ENSG00000268573|AC011815.1	39.6754	4.37434	1.18342	3.69636	0.000218717	0.00452824
ENSG00000266066|POLRMTP1	18.6257	2.41746	0.654159	3.69553	0.000219426	0.00452824
ENSG00000092201|SUPT16H	1704.36	-1.00782	0.27267	-3.69611	0.000218931	0.00452824
ENSG00000104964|TLE5	1250.38	-0.790135	0.213858	-3.69467	0.000220169	0.00453895
ENSG00000064607|SUGP2	600.121	-1.13869	0.308246	-3.69409	0.000220679	0.00454509
ENSG00000128641|MYO1B	555.16	-1.074	0.290777	-3.69355	0.000221142	0.00455027
ENSG00000108592|FTSJ3	455.248	-1.60243	0.434018	-3.69208	0.000222425	0.00457228
ENSG00000142178|SIK1	10.7237	6.07814	1.64667	3.69117	0.000223222	0.00458021
ENSG00000178977|LINC00324	31.5398	2.87633	0.779248	3.69116	0.000223237	0.00458021
ENSG00000168283|BMI1	437.151	1.4668	0.397428	3.69072	0.000223623	0.00458373
ENSG00000102030|NAA10	795.389	-1.18877	0.322364	-3.68765	0.000226332	0.00463484
ENSG00000115461|IGFBP5	7565.81	-0.815637	0.221205	-3.68725	0.000226694	0.00463782
ENSG00000115687|PASK	16.3165	6.68195	1.81248	3.68664	0.000227233	0.00464442
ENSG00000198740|ZNF652	352.831	1.24385	0.337721	3.68306	0.000230454	0.00470577
ENSG00000179526|SHARPIN	475.451	-1.36305	0.370173	-3.68219	0.00023124	0.00471733
ENSG00000179094|PER1	723.92	-1.8666	0.507084	-3.68105	0.000232277	0.004734
ENSG00000064651|SLC12A2	778.376	1.35087	0.367034	3.68049	0.000232786	0.00473986
ENSG00000116922|C1orf109	145.071	2.19825	0.597322	3.68017	0.000233077	0.00474129
ENSG00000205352|PRR13	548.233	-1.44149	0.391746	-3.67967	0.00023354	0.00474172
ENSG00000038532|CLEC16A	267.402	-1.70672	0.4638	-3.67987	0.000233357	0.00474172
ENSG00000165801|ARHGEF40	605.603	-1.32081	0.359051	-3.67861	0.000234508	0.00474343
ENSG00000173681|BCLAF3	183.01	1.85545	0.504346	3.67892	0.000234225	0.00474343
ENSG00000132467|UTP3	130.721	2.02114	0.549391	3.67888	0.000234262	0.00474343
ENSG00000167524|RSKR	85.1869	-1.99265	0.541685	-3.67861	0.000234507	0.00474343
ENSG00000130816|DNMT1	547.072	-1.78286	0.484695	-3.67831	0.000234786	0.00474458
ENSG00000245970|AP003352.1	129.623	-2.14206	0.582413	-3.6779	0.000235161	0.00474768
ENSG00000168904|LRRC28	165.533	1.62694	0.442607	3.67582	0.000237084	0.00478202
ENSG00000269293|ZSCAN16-AS1	125.323	1.70834	0.46483	3.6752	0.000237659	0.0047891
ENSG00000188243|COMMD6	700.816	1.04064	0.283206	3.67451	0.000238303	0.00479758
ENSG00000149596|JPH2	848.301	-0.913395	0.248654	-3.67335	0.00023939	0.00481495
ENSG00000229140|CCDC26	29.4093	6.21731	1.69276	3.67287	0.000239837	0.00481943
ENSG00000116985|BMP8B	10.8936	6.10238	1.66207	3.67154	0.00024109	0.00484006
ENSG00000147202|DIAPH2	782.704	-1.43216	0.390219	-3.67013	0.000242425	0.00486231
ENSG00000232346|Z74021.1	10.123	1.77828	0.48459	3.66967	0.000242867	0.00486664
ENSG00000126247|CAPNS1	1640.41	-1.05626	0.287893	-3.66892	0.000243578	0.00487634
ENSG00000215193|PEX26	286.01	-1.96054	0.534407	-3.66862	0.000243859	0.00487734
ENSG00000237731|RNGTTP1	18.2305	4.45697	1.21497	3.66839	0.000244083	0.00487734
ENSG00000175826|CTDNEP1	273.97	-0.954084	0.260125	-3.66779	0.000244659	0.00487977
ENSG00000157916|RER1	1160.31	-1.27187	0.346755	-3.66792	0.000244534	0.00487977
ENSG00000262692|AC116914.2	10.0579	-6.8915	1.87918	-3.6673	0.000245124	0.0048845
ENSG00000124357|NAGK	686.786	-1.41045	0.384759	-3.6658	0.000246567	0.00490869
ENSG00000157399|ARSE	9.71228	5.93501	1.61925	3.66529	0.000247061	0.00491397
ENSG00000166734|CASC4	828.115	1.50521	0.410744	3.66458	0.00024774	0.00492292
ENSG00000198382|UVRAG	572.393	-1.56394	0.426822	-3.66414	0.00024817	0.0049269
ENSG00000184281|TSSC4	628.78	-1.8512	0.505422	-3.66268	0.000249589	0.0049505
ENSG00000214114|MYCBP	240.598	1.51687	0.414228	3.66192	0.00025033	0.0049606
ENSG00000164309|CMYA5	5866.21	-1.61493	0.441073	-3.66137	0.000250869	0.0049667
ENSG00000226054|MEMO1P1	16.7848	2.1889	0.597923	3.66083	0.000251399	0.00497259
ENSG00000187193|MT1X	509.233	-1.82397	0.498344	-3.66007	0.000252149	0.00498285
ENSG00000116266|STXBP3	583.816	1.48605	0.406199	3.65844	0.000253755	0.00500631
ENSG00000223930|AC117453.1	27.7656	5.50651	1.50527	3.65816	0.000254036	0.00500631
ENSG00000203485|INF2	842.756	-1.24438	0.340155	-3.65827	0.000253923	0.00500631
ENSG00000143147|GPR161	434.172	-1.61016	0.440745	-3.65326	0.00025893	0.00508225
ENSG00000073605|GSDMB	29.022	3.80373	1.04123	3.65312	0.000259074	0.00508225
ENSG00000140497|SCAMP2	795.078	-1.0954	0.299797	-3.65382	0.000258367	0.00508225
ENSG00000127990|SGCE	835.276	0.855022	0.234013	3.65374	0.000258449	0.00508225
ENSG00000285667|AC012291.3	24.3668	2.73062	0.747429	3.65336	0.000258835	0.00508225
ENSG00000104142|VPS18	367.815	-2.0343	0.557178	-3.65109	0.000261133	0.00510903
ENSG00000273923|AC104260.1	16.3189	4.00027	1.09576	3.65069	0.000261533	0.00510903
ENSG00000108312|UBTF	806.5	-1.12862	0.30916	-3.6506	0.000261629	0.00510903
ENSG00000244128|LINC01322	18.1372	6.83509	1.87191	3.65139	0.000260823	0.00510903
ENSG00000156831|NSMCE2	243.681	-1.97016	0.539628	-3.65096	0.000261267	0.00510903
ENSG00000204706|MAMDC2-AS1	86.246	-2.31066	0.633221	-3.64905	0.000263208	0.00513519
ENSG00000143390|RFX5	274.964	1.96465	0.538492	3.64842	0.000263855	0.00513846
ENSG00000122679|RAMP3	359.938	-1.96236	0.537847	-3.64855	0.000263723	0.00513846
ENSG00000067208|EVI5	1507.33	-0.898528	0.246323	-3.64777	0.000264529	0.00514693
ENSG00000112742|TTK	9.10908	5.83935	1.60107	3.64717	0.000265147	0.00515428
ENSG00000129757|CDKN1C	156.152	-1.64827	0.452003	-3.64659	0.000265739	0.00516112
ENSG00000176343|RPL37AP8	5.20071	3.2166	0.882825	3.64353	0.000268921	0.00519938
ENSG00000170955|CAVIN3	3316.09	-1.65794	0.455001	-3.64381	0.000268631	0.00519938
ENSG00000213315|AL122020.1	23.656	1.52824	0.419402	3.64386	0.00026858	0.00519938
ENSG00000225442|MPRIP-AS1	239.614	-2.56319	0.703373	-3.64414	0.000268292	0.00519938
ENSG00000236581|STARD13-AS	143.572	-2.28097	0.626016	-3.64363	0.000268824	0.00519938
ENSG00000245937|LINC01184	397.998	-1.37954	0.378847	-3.64142	0.000271142	0.00523352
ENSG00000101596|SMCHD1	1013.15	-1.1603	0.318643	-3.64139	0.000271174	0.00523352
ENSG00000178177|LCORL	198.013	1.23669	0.339763	3.63987	0.00027278	0.00525035
ENSG00000204287|HLA-DRA	2550.48	-1.35846	0.373212	-3.6399	0.000272739	0.00525035
ENSG00000229689|AC009237.3	45.6662	3.2301	0.887349	3.64017	0.000272458	0.00525035
ENSG00000113810|SMC4	720.226	-1.2299	0.33801	-3.63864	0.00027408	0.00526129
ENSG00000187097|ENTPD5	199.866	-2.00566	0.551173	-3.6389	0.000273809	0.00526129
ENSG00000221869|CEBPD	464.798	-2.60594	0.716185	-3.63864	0.000274084	0.00526129
ENSG00000189362|NEMP2	100	2.53066	0.695698	3.63758	0.000275208	0.00527814
ENSG00000196968|FUT11	305.422	-1.31482	0.36173	-3.6348	0.000278197	0.0053307
ENSG00000235613|NSRP1P1	64.839	-2.15076	0.591752	-3.63457	0.000278448	0.00533074
ENSG00000286313|AL360178.1	16.0323	6.65722	1.83209	3.63367	0.000279422	0.00534464
ENSG00000005483|KMT2E	3698.32	-0.909708	0.250396	-3.63307	0.000280068	0.00535222
ENSG00000228649|SNHG26	125.405	2.32596	0.64041	3.63198	0.000281256	0.00536705
ENSG00000228305|AC016734.1	59.7293	-1.60595	0.442179	-3.6319	0.000281344	0.00536705
ENSG00000241945|PWP2	5.08224	5.00709	1.37882	3.63142	0.000281868	0.00537227
ENSG00000140105|WARS	1388.47	-1.09419	0.301375	-3.63067	0.000282686	0.00538308
ENSG00000271870|AC024060.2	29.475	2.45243	0.675658	3.62969	0.000283757	0.00539868
ENSG00000197815|AC122129.1	78.6553	-2.71132	0.747698	-3.62623	0.000287593	0.00546681
ENSG00000277452|RN7SL473P	31.3711	-3.4934	0.963622	-3.62529	0.000288642	0.0054819
ENSG00000140682|TGFB1I1	2129.6	-0.794302	0.219216	-3.62338	0.000290777	0.00551756
ENSG00000230735|AC093423.2	4.66669	4.87236	1.34482	3.62306	0.000291141	0.00551958
ENSG00000267102|AC060766.1	19.0595	3.59978	0.994229	3.62068	0.000293835	0.00556575
ENSG00000233830|EIF4HP1	24.6668	1.56574	0.432744	3.61816	0.000296701	0.00561508
ENSG00000182208|MOB2	850.575	-1.43986	0.398205	-3.61589	0.000299322	0.005658
ENSG00000165655|ZNF503	106.693	-2.13266	0.589826	-3.61574	0.000299496	0.005658
ENSG00000146555|SDK1	118.753	2.31061	0.639096	3.61543	0.000299848	0.00565966
ENSG00000256235|SMIM3	573.353	-1.92387	0.532229	-3.61474	0.000300652	0.00566487
ENSG00000179772|FOXS1	487.383	1.67933	0.464571	3.61479	0.000300587	0.00566487
ENSG00000109906|ZBTB16	2578.82	-1.49186	0.41284	-3.61365	0.000301913	0.00568214
ENSG00000105643|ARRDC2	328.064	-1.63813	0.453336	-3.61349	0.000302098	0.00568214
ENSG00000167792|NDUFV1	1479.02	-0.946718	0.262138	-3.61152	0.000304404	0.00572049
ENSG00000137462|TLR2	77.4371	-4.14141	1.14683	-3.61117	0.000304818	0.00572328
ENSG00000250748|AC025419.1	9.65919	4.38509	1.21453	3.61052	0.000305585	0.00573265
ENSG00000130518|IQCN	51.4666	3.25291	0.901107	3.60991	0.000306309	0.00573621
ENSG00000213689|TREX1	64.5642	3.41638	0.94636	3.61002	0.000306173	0.00573621
ENSG00000048649|RSF1	1556.77	-1.04803	0.290434	-3.60848	0.000307991	0.00576269
ENSG00000144674|GOLGA4	2267.58	-1.1231	0.311308	-3.6077	0.000308925	0.00577512
ENSG00000237489|C10orf143	41.0507	2.0881	0.578913	3.60693	0.000309838	0.00578714
ENSG00000073614|KDM5A	1323.01	-0.88031	0.244083	-3.60661	0.000310229	0.00578941
ENSG00000225885|AC023590.1	6.25826	5.2999	1.46961	3.60634	0.000310551	0.00579039
ENSG00000130522|JUND	634.17	-1.28464	0.356272	-3.6058	0.000311193	0.00579731
ENSG00000228219|NPM1P30	7.0056	5.46315	1.51544	3.60498	0.000312176	0.00581059
ENSG00000121454|LHX4	26.7877	4.53363	1.25884	3.60145	0.000316449	0.00588502
ENSG00000186417|GLDN	132.513	2.66411	0.739829	3.60099	0.000317014	0.00589042
ENSG00000130844|ZNF331	925.802	-2.41074	0.669609	-3.60022	0.000317947	0.00589754
ENSG00000223559|AC073136.1	10.526	2.48919	0.691378	3.60033	0.00031781	0.00589754
ENSG00000188130|MAPK12	157.733	-2.69534	0.748763	-3.59972	0.000318562	0.00590386
ENSG00000079246|XRCC5	2482.52	-0.710384	0.197411	-3.59851	0.000320048	0.00592628
ENSG00000123009|NME2P1	47.5531	-0.904798	0.25152	-3.59732	0.000321517	0.0059381
ENSG00000197594|ENPP1	354.534	-1.81206	0.503703	-3.59748	0.000321311	0.0059381
ENSG00000113522|RAD50	849.894	-1.39548	0.387888	-3.59763	0.000321125	0.0059381
ENSG00000108639|SYNGR2	2220.34	-0.858358	0.238667	-3.59647	0.00032257	0.00595244
ENSG00000248275|TRIM52-AS1	115.423	1.55123	0.431399	3.59581	0.000323383	0.00595718
ENSG00000170468|RIOX1	86.5099	1.97027	0.547905	3.59601	0.000323131	0.00595718
ENSG00000272153|AL365330.1	24.0125	-7.59178	2.11305	-3.59281	0.000327135	0.00602114
ENSG00000011007|ELOA	665.962	-1.11406	0.310116	-3.59238	0.000327676	0.00602593
ENSG00000260585|AL359851.1	12.9485	6.35095	1.76822	3.59173	0.000328492	0.00603577
ENSG00000125730|C3	1058.64	-1.78518	0.49708	-3.59132	0.000329006	0.00603772
ENSG00000166401|SERPINB8	32.4414	3.7594	1.04684	3.5912	0.000329161	0.00603772
ENSG00000163536|SERPINI1	534.675	1.28625	0.358615	3.58672	0.000334862	0.00613297
ENSG00000272686|AC006333.2	67.4504	2.7517	0.767202	3.58667	0.000334926	0.00613297
ENSG00000107140|TESK1	331.744	-1.89665	0.528923	-3.58586	0.000335963	0.00614672
ENSG00000203877|RIPPLY2	7.4782	5.55388	1.54905	3.58535	0.000336632	0.00615371
ENSG00000174109|C16orf91	119.226	2.29837	0.641109	3.58499	0.000337087	0.00615679
ENSG00000066777|ARFGEF1	652.6	-0.959967	0.26782	-3.58438	0.000337881	0.00616605
ENSG00000159712|ANKRD18CP	10.8328	6.0943	1.70054	3.58374	0.000338711	0.00617198
ENSG00000064687|ABCA7	41.622	3.89621	1.08721	3.58368	0.000338782	0.00617198
ENSG00000261269|AC093278.2	57.9961	-3.30981	0.92394	-3.58227	0.000340616	0.00620013
ENSG00000165688|PMPCA	574.436	-1.37143	0.382876	-3.58192	0.000341081	0.00620334
ENSG00000161638|ITGA5	1778.01	-0.889817	0.248679	-3.57817	0.000346011	0.00628246
ENSG00000158683|PKD1L1	12.5163	4.65901	1.30207	3.57816	0.000346017	0.00628246
ENSG00000062194|GPBP1	1334.31	-0.806029	0.225305	-3.57751	0.000346888	0.00629296
ENSG00000107651|SEC23IP	404.877	1.0211	0.285471	3.5769	0.000347698	0.00630233
ENSG00000162543|UBXN10	20.0697	6.9826	1.95246	3.57631	0.000348485	0.00631067
ENSG00000128524|ATP6V1F	978.303	-0.916792	0.256397	-3.57567	0.000349335	0.00631067
ENSG00000177479|ARIH2	1108.43	-1.04314	0.291724	-3.57579	0.000349172	0.00631067
ENSG00000276334|AL133243.2	86.8091	2.4127	0.674705	3.57594	0.000348976	0.00631067
ENSG00000105193|RPS16	3941.7	1.11514	0.311922	3.57507	0.00035014	0.00631989
ENSG00000273015|AC008124.1	317.991	1.93742	0.542239	3.573	0.000352917	0.00636466
ENSG00000157911|PEX10	171.003	-2.15956	0.604492	-3.57251	0.000353571	0.0063711
ENSG00000273576|AC009283.1	11.7981	4.0527	1.13473	3.57151	0.000354923	0.00637971
ENSG00000158716|DUSP23	302.871	-1.34588	0.376839	-3.5715	0.00035494	0.00637971
ENSG00000158793|NIT1	265.711	1.77468	0.496873	3.5717	0.000354672	0.00637971
ENSG00000185950|IRS2	404.971	-1.10075	0.308255	-3.57091	0.000355741	0.00638875
ENSG00000146109|ABT1	330.323	2.06418	0.578273	3.56957	0.00035757	0.00640551
ENSG00000204403|CASP12	17.374	3.26772	0.915334	3.56997	0.000357017	0.00640551
ENSG00000222011|FAM185A	119.228	-2.26797	0.635346	-3.56966	0.000357441	0.00640551
ENSG00000204463|BAG6	925.65	-1.68494	0.472062	-3.56932	0.000357912	0.006406
ENSG00000129351|ILF3	1339.1	-0.80916	0.226712	-3.56911	0.000358194	0.006406
ENSG00000102882|MAPK3	797.835	-1.30053	0.364698	-3.56605	0.000362401	0.00647584
ENSG00000253716|MINCR	38.5053	3.27042	0.917776	3.56342	0.000366056	0.00653572
ENSG00000116459|ATP5PB	1915.37	-0.761509	0.213779	-3.56213	0.00036786	0.00656246
ENSG00000160752|FDPS	1152.76	-1.06095	0.297899	-3.56145	0.000368815	0.00657403
ENSG00000225840|AC010970.1	6.66907	3.60562	1.0128	3.56006	0.000370766	0.00660333
ENSG00000121481|RNF2	259.609	1.74625	0.490569	3.55965	0.000371346	0.00660818
ENSG00000288093|AL592295.5	74.1945	-3.43164	0.964184	-3.55911	0.000372113	0.00661633
ENSG00000145996|CDKAL1	175.748	2.27567	0.639441	3.55884	0.0003725	0.00661773
ENSG00000270294|XIAPP1	5.26084	2.92301	0.821668	3.55741	0.000374535	0.00664584
ENSG00000138459|SLC35A5	267.372	2.14102	0.601868	3.55729	0.000374702	0.00664584
ENSG00000285106|AC016831.7	142.329	-2.95404	0.830474	-3.55705	0.000375039	0.00664633
ENSG00000196923|PDLIM7	2495.45	0.64926	0.182546	3.5567	0.000375543	0.00664719
ENSG00000075292|ZNF638	1938.04	-0.673037	0.189248	-3.55637	0.000376017	0.00664719
ENSG00000206768|Y_RNA	18.061	-4.01453	1.12882	-3.55641	0.000375963	0.00664719
ENSG00000197837|HIST4H4	10.4474	4.70547	1.32343	3.5555	0.000377256	0.00665266
ENSG00000134419|RPS15A	1786.61	1.36432	0.383713	3.55559	0.000377136	0.00665266
ENSG00000023902|PLEKHO1	610.129	-1.47405	0.414582	-3.55551	0.000377253	0.00665266
ENSG00000189223|PAX8-AS1	263.937	2.16639	0.609381	3.55506	0.000377889	0.00665835
ENSG00000065809|FAM107B	963.944	-1.25739	0.353851	-3.55346	0.000380206	0.00669368
ENSG00000171016|PYGO1	124.221	1.98788	0.559472	3.55314	0.000380667	0.0066963
ENSG00000169704|GP9	11.6663	6.19976	1.74566	3.55153	0.000383004	0.0067319
ENSG00000163933|RFT1	112.195	2.3867	0.672291	3.5501	0.000385091	0.00675051
ENSG00000163632|C3orf49	4.60989	4.85041	1.36614	3.55046	0.000384556	0.00675051
ENSG00000145934|TENM2	217.572	-2.36619	0.666554	-3.54988	0.000385403	0.00675051
ENSG00000175782|SLC35E3	340.581	-2.09065	0.588962	-3.54972	0.000385636	0.00675051
ENSG00000146223|RPL7L1	671.549	-1.3004	0.36633	-3.5498	0.000385528	0.00675051
ENSG00000143157|POGK	462.961	1.36873	0.385735	3.54837	0.000387627	0.00677983
ENSG00000127528|KLF2	516.802	-1.22106	0.344214	-3.5474	0.00038906	0.00679505
ENSG00000204792|LINC01291	24.733	4.5316	1.27746	3.54735	0.00038913	0.00679505
ENSG00000143772|ITPKB	484.971	-1.24813	0.351975	-3.54608	0.000391011	0.00682235
ENSG00000250568|AC098591.3	56.5148	-1.0825	0.305381	-3.54475	0.000392983	0.00685118
ENSG00000172809|RPL38	1656.52	1.53448	0.433075	3.54322	0.000395266	0.0068854
ENSG00000136950|ARPC5L	440.275	-1.4359	0.405284	-3.54295	0.000395674	0.00688691
ENSG00000123595|RAB9A	198.041	2.1622	0.610428	3.5421	0.000396951	0.00690355
ENSG00000263069|RNF213-AS1	90.1769	-3.43272	0.969256	-3.5416	0.000397707	0.00690932
ENSG00000163820|FYCO1	1058.53	1.10877	0.313082	3.54145	0.000397927	0.00690932
ENSG00000180884|ZNF792	31.8864	4.77654	1.34948	3.53954	0.000400825	0.00694838
ENSG00000164418|GRIK2	29.6833	4.06216	1.14765	3.53955	0.000400817	0.00694838
ENSG00000134480|CCNH	804.173	-1.88312	0.53251	-3.53631	0.000405757	0.00702821
ENSG00000112077|RHAG	8.70144	5.77516	1.63344	3.53558	0.000406878	0.00704194
ENSG00000196724|ZNF418	58.514	2.66173	0.75289	3.53535	0.000407229	0.00704228
ENSG00000132016|C19orf57	17.6983	6.80225	1.92425	3.53501	0.000407758	0.00704228
ENSG00000270647|TAF15	213.118	2.03401	0.575403	3.53493	0.000407882	0.00704228
ENSG00000068001|HYAL2	2125.99	-1.1445	0.323853	-3.53401	0.000409307	0.00706121
ENSG00000039650|PNKP	167.174	-1.28387	0.363332	-3.53361	0.000409922	0.00706614
ENSG00000273899|NOL12	303.786	-2.2075	0.624781	-3.53325	0.000410492	0.00707027
ENSG00000227347|HNRNPKP2	14.8396	1.4586	0.412924	3.53238	0.000411845	0.00708789
ENSG00000175573|C11orf68	251.483	-2.06867	0.585758	-3.5316	0.000413048	0.0071029
ENSG00000287978|AC245407.2	15.2332	2.97863	0.843487	3.53133	0.000413483	0.00710469
ENSG00000135090|TAOK3	702.061	-1.08098	0.30623	-3.52996	0.000415619	0.0071307
ENSG00000187840|EIF4EBP1	373.887	-1.99007	0.563769	-3.52994	0.000415661	0.0071307
ENSG00000265996|MIR3671	3.58804	3.48187	0.986524	3.52943	0.000416452	0.00713856
ENSG00000253431|SRPK2P	20.8844	-2.16731	0.614185	-3.52875	0.000417524	0.00715122
ENSG00000061936|SFSWAP	530.84	-1.13811	0.32259	-3.52805	0.000418635	0.00716454
ENSG00000079335|CDC14A	109.427	2.2056	0.62522	3.52772	0.000419148	0.0071676
ENSG00000148291|SURF2	110.192	2.19523	0.622393	3.52708	0.000420163	0.00717924
ENSG00000146067|FAM193B	169.3	-1.23214	0.3495	-3.52544	0.000422781	0.00721495
ENSG00000225752|AL023581.1	4.72023	4.89323	1.38801	3.52535	0.000422926	0.00721495
ENSG00000235619|RPL36AP33	7.74548	5.6103	1.59215	3.52373	0.000425512	0.0072533
ENSG00000115677|HDLBP	2655.58	-0.583018	0.165473	-3.52335	0.000426132	0.00725811
ENSG00000272106|AL691432.2	122.142	-2.76734	0.785501	-3.52303	0.000426642	0.00726104
ENSG00000068781|STON1-GTF2A1L	39.0202	5.25064	1.49084	3.52194	0.000428407	0.00726953
ENSG00000161544|CYGB	279.437	-1.61238	0.457882	-3.52139	0.000429291	0.00726953
ENSG00000174807|CD248	326.88	-1.67206	0.474764	-3.52189	0.000428484	0.00726953
ENSG00000137720|C11orf1	125.298	2.04769	0.581483	3.52149	0.000429132	0.00726953
ENSG00000172331|BPGM	182.463	1.57133	0.446195	3.52163	0.000428908	0.00726953
ENSG00000150991|UBC	4496.08	-0.83009	0.235737	-3.52125	0.000429512	0.00726953
ENSG00000173114|LRRN3	137.972	2.23526	0.634743	3.52152	0.000429081	0.00726953
ENSG00000123130|ACOT9	613.168	-0.940276	0.267311	-3.51753	0.000435578	0.00736638
ENSG00000077522|ACTN2	3269.51	-1.57194	0.446929	-3.5172	0.000436121	0.00736976
ENSG00000181982|CCDC149	387.46	-1.6684	0.474562	-3.51567	0.000438647	0.00740661
ENSG00000228847|ATP5MC2P4	80.856	1.39032	0.395506	3.5153	0.00043926	0.00741113
ENSG00000117523|PRRC2C	2774.98	-0.71248	0.202713	-3.51472	0.000440214	0.00742139
ENSG00000221983|UBA52	2105.77	1.1932	0.339656	3.51297	0.000443129	0.00746467
ENSG00000223865|HLA-DPB1	816.261	-1.0247	0.291839	-3.5112	0.000446096	0.00750875
ENSG00000198743|SLC5A3	880.815	1.08409	0.308779	3.51087	0.000446639	0.007512
ENSG00000126460|PRRG2	12.101	6.2517	1.78089	3.51043	0.000447379	0.00751856
ENSG00000280347|AC000123.3	37.1772	4.29808	1.22463	3.5097	0.000448615	0.00753343
ENSG00000144713|RPL32	3112.82	1.09041	0.310713	3.50937	0.000449169	0.00753683
ENSG00000196154|S100A4	2001.6	1.48738	0.423867	3.50908	0.000449664	0.00753864
ENSG00000143515|ATP8B2	282.055	1.49407	0.425794	3.50889	0.000449979	0.00753864
ENSG00000228317|AL158070.1	5.04041	4.49698	1.28174	3.50849	0.000450658	0.00754413
ENSG00000123154|WDR83	148.661	-2.88683	0.822938	-3.50795	0.000451566	0.00755344
ENSG00000128185|DGCR6L	632.853	-1.53275	0.437049	-3.50704	0.000453117	0.00757348
ENSG00000115310|RTN4	2030.02	-0.888345	0.253326	-3.50672	0.000453659	0.00757664
ENSG00000140575|IQGAP1	5713.16	-0.899477	0.256562	-3.50589	0.00045508	0.00759445
ENSG00000229023|AC067945.1	3.93571	4.62991	1.32075	3.50551	0.000455733	0.00759944
ENSG00000100979|PLTP	751.312	-0.805928	0.229953	-3.50475	0.000457031	0.00761517
ENSG00000204767|INSYN2B	17.3262	6.77133	1.93244	3.50403	0.000458275	0.0076287
ENSG00000184113|CLDN5	8788.15	-1.63177	0.465706	-3.50387	0.000458554	0.0076287
ENSG00000092036|HAUS4	220.197	1.90384	0.54346	3.50318	0.000459747	0.00763671
ENSG00000090054|SPTLC1	412.612	1.85154	0.528513	3.50331	0.000459514	0.00763671
ENSG00000158669|GPAT4	506.005	-1.76312	0.503367	-3.50266	0.00046064	0.00764562
ENSG00000273018|FAM106A	16.8188	5.16813	1.47572	3.50211	0.000461585	0.00765539
ENSG00000261324|AC010168.2	26.268	2.65733	0.759516	3.49871	0.000467518	0.00774781
ENSG00000074657|ZNF532	524.421	1.26984	0.363075	3.49747	0.000469689	0.00777778
ENSG00000169894|MUC3A	20.0682	6.98177	1.99687	3.49635	0.00047167	0.00779949
ENSG00000167157|PRRX2	53.9886	-4.22315	1.20788	-3.49632	0.000471727	0.00779949
ENSG00000067082|KLF6	3149.65	-1.13654	0.325164	-3.49527	0.000473578	0.00782186
ENSG00000126822|PLEKHG3	1293.69	-1.07538	0.307678	-3.49514	0.000473809	0.00782186
ENSG00000009830|POMT2	67.734	2.60882	0.746467	3.49489	0.000474258	0.00782325
ENSG00000129007|CALML4	10.6509	4.42954	1.26779	3.49389	0.00047603	0.00784645
ENSG00000185917|SETD4	226.538	-2.11756	0.606125	-3.49361	0.000476539	0.00784882
ENSG00000163531|NFASC	1528.56	-0.985453	0.282127	-3.49294	0.00047774	0.00786256
ENSG00000053501|USE1	264.452	-1.68701	0.483009	-3.49272	0.000478135	0.00786303
ENSG00000185262|UBALD2	80.7015	-2.17994	0.624233	-3.49218	0.000479087	0.00786647
ENSG00000240891|PLCXD2	6.1165	5.2675	1.50849	3.49189	0.000479607	0.00786647
ENSG00000119650|IFT43	773.689	-2.23766	0.640759	-3.4922	0.000479059	0.00786647
ENSG00000169738|DCXR	510.708	-1.37915	0.394969	-3.49178	0.00047981	0.00786647
ENSG00000158195|WASF2	2777.37	-0.752112	0.215426	-3.49128	0.000480718	0.00787534
ENSG00000197165|SULT1A2	7.49454	4.58822	1.31428	3.49104	0.000481141	0.00787626
ENSG00000198842|DUSP27	381.032	-2.14597	0.614945	-3.48969	0.000483588	0.00791027
ENSG00000263874|LINC00672	44.9311	3.04317	0.872105	3.48945	0.000484009	0.00791114
ENSG00000163001|CFAP36	1530.83	-0.99168	0.284229	-3.48902	0.000484803	0.00791808
ENSG00000136504|KAT7	544.867	1.7646	0.506006	3.48731	0.000487908	0.00795701
ENSG00000171806|METTL18	101.037	2.41642	0.69292	3.4873	0.000487928	0.00795701
ENSG00000269940|AL049840.4	34.3185	1.92173	0.551244	3.48617	0.00048998	0.00798441
ENSG00000215717|TMEM167B	408.628	-0.969624	0.278163	-3.48581	0.000490654	0.00798932
ENSG00000232037|AL590556.1	28.4547	1.05409	0.302424	3.48546	0.000491288	0.00799357
ENSG00000143882|ATP6V1C2	46.1895	3.33626	0.957373	3.4848	0.000492501	0.00800474
ENSG00000259956|RBM15B	301.6	-1.15891	0.332574	-3.48466	0.000492766	0.00800474
ENSG00000102908|NFAT5	938.143	0.817344	0.234567	3.48448	0.000493093	0.00800474
ENSG00000258501|EIF3LP1	9.99949	2.03069	0.582837	3.48415	0.000493703	0.00800859
ENSG00000198839|ZNF277	317.408	-1.61651	0.464005	-3.48383	0.000494294	0.00801212
ENSG00000196700|ZNF512B	134.076	-2.19396	0.629896	-3.48305	0.000495734	0.00802939
ENSG00000286634|AC146507.3	9.33961	5.3942	1.54891	3.48257	0.000496621	0.0080377
ENSG00000173915|ATP5MD	1191.48	1.20665	0.346541	3.48198	0.000497722	0.00804945
ENSG00000157021|FAM92A1P1	42.7881	-1.71619	0.492951	-3.48147	0.000498664	0.00805861
ENSG00000150045|KLRF1	11.5696	6.18897	1.77941	3.4781	0.000504986	0.00814331
ENSG00000156642|NPTN	2275.99	1.54757	0.44492	3.47831	0.00050458	0.00814331
ENSG00000264575|LINC00526	27.1635	4.10833	1.18121	3.47807	0.000505044	0.00814331
ENSG00000152926|ZNF117	170.738	2.26664	0.651747	3.4778	0.000505554	0.00814542
ENSG00000089250|NOS1	13.6795	6.42702	1.84822	3.4774	0.000506293	0.00815121
ENSG00000123636|BAZ2B	2184.62	-0.866974	0.249391	-3.47636	0.000508263	0.0081605
ENSG00000141582|CBX4	77.3765	-1.97146	0.56718	-3.47589	0.000509152	0.0081605
ENSG00000169718|DUS1L	192.42	-2.01828	0.580633	-3.476	0.000508949	0.0081605
ENSG00000010404|IDS	1739.04	1.46952	0.422747	3.47612	0.000508728	0.0081605
ENSG00000052795|FNIP2	1114.04	-1.13697	0.327049	-3.47644	0.000508111	0.0081605
ENSG00000124193|SRSF6	2277.19	2.11185	0.60755	3.476	0.000508944	0.0081605
ENSG00000205078|SYCE1L	5.22035	5.04247	1.45097	3.47523	0.000510411	0.00817458
ENSG00000170191|NANP	65.4684	2.7364	0.787639	3.47418	0.000512415	0.00819572
ENSG00000237883|DGUOK-AS1	13.6117	4.497	1.2945	3.47394	0.000512877	0.00819572
ENSG00000157184|CPT2	294.206	-1.98004	0.569948	-3.47406	0.000512638	0.00819572
ENSG00000258768|AL356019.2	15.8931	3.55402	1.02324	3.4733	0.00051411	0.00820922
ENSG00000005339|CREBBP	955.948	-0.987351	0.284285	-3.4731	0.000514487	0.00820922
ENSG00000100345|MYH9	5580.51	-0.705627	0.203199	-3.47259	0.000515456	0.00821857
ENSG00000082805|ERC1	1789.9	-1.11631	0.321527	-3.47191	0.000516777	0.00823353
ENSG00000249690|AC110813.1	10.9155	6.10198	1.758	3.47098	0.000518571	0.00825597
ENSG00000228716|DHFR	29.6327	-1.94199	0.559575	-3.47047	0.000519552	0.00826546
ENSG00000168079|SCARA5	727.633	-1.21108	0.349002	-3.47012	0.000520221	0.00826997
ENSG00000127220|ABHD8	133.837	-3.27093	0.942792	-3.46941	0.000521607	0.00827364
ENSG00000176473|WDR25	90.0952	2.44973	0.706079	3.46949	0.00052145	0.00827364
ENSG00000160211|G6PD	242.139	-2.04603	0.589736	-3.46941	0.000521608	0.00827364
ENSG00000089356|FXYD3	6.40585	5.33382	1.53754	3.46907	0.000522271	0.00827404
ENSG00000108349|CASC3	931.674	1.41622	0.408251	3.469	0.000522405	0.00827404
ENSG00000262050|AC005696.1	4.34671	4.77682	1.37768	3.46728	0.000525745	0.0083208
ENSG00000161970|RPL26	1874.15	0.978507	0.282271	3.46656	0.000527168	0.00833719
ENSG00000188993|LRRC66	15.4646	6.60687	1.90631	3.4658	0.000528662	0.00835466
ENSG00000188659|SAXO2	13.0238	4.68257	1.35176	3.46406	0.000532088	0.00839077
ENSG00000009954|BAZ1B	1474.84	-1.35052	0.38983	-3.46437	0.000531483	0.00839077
ENSG00000160783|PMF1	418.629	-1.91739	0.553592	-3.46355	0.000533105	0.00839077
ENSG00000092758|COL9A3	11.4582	6.17525	1.78308	3.46325	0.000533684	0.00839077
ENSG00000236456|AL035458.1	39.2887	-1.86635	0.538834	-3.46369	0.000532823	0.00839077
ENSG00000125356|NDUFA1	1328.48	1.23642	0.356999	3.46338	0.000533442	0.00839077
ENSG00000179133|C10orf67	8.34956	5.7127	1.64941	3.46348	0.000533228	0.00839077
ENSG00000141232|TOB1	3120.36	1.21406	0.350726	3.46156	0.000537063	0.00843771
ENSG00000081052|COL4A4	444.014	-1.54617	0.446903	-3.45974	0.000540698	0.0084886
ENSG00000237803|LINC00211	13.7867	6.44035	1.86195	3.45893	0.000542331	0.00850802
ENSG00000066933|MYO9A	1464.67	-1.11435	0.322306	-3.45743	0.000545349	0.00854911
ENSG00000196376|SLC35F1	98.1537	2.56004	0.740494	3.4572	0.000545817	0.0085502
ENSG00000136048|DRAM1	358.992	-1.21866	0.35258	-3.45641	0.000547432	0.00856925
ENSG00000141448|GATA6	418.041	-1.12747	0.326279	-3.45555	0.000549171	0.00859021
ENSG00000196843|ARID5A	1123.44	-1.36646	0.395542	-3.45466	0.000550989	0.0086061
ENSG00000125875|TBC1D20	506.858	-1.13306	0.327977	-3.45468	0.00055095	0.0086061
ENSG00000108669|CYTH1	309.822	-1.36334	0.394736	-3.4538	0.000552751	0.00862733
ENSG00000139318|DUSP6	1102.39	-1.4034	0.406384	-3.45339	0.000553592	0.00862928
ENSG00000241369|LINC01192	9.12938	5.84123	1.69157	3.45315	0.000554082	0.00862928
ENSG00000112855|HARS2	298.535	1.86724	0.540729	3.45319	0.000554003	0.00862928
ENSG00000160932|LY6E	1092.51	-1.36678	0.395832	-3.45293	0.000554537	0.00863011
ENSG00000106034|CPED1	1565.81	1.2777	0.370168	3.45167	0.000557135	0.00866426
ENSG00000136490|LIMD2	164.106	-2.18124	0.632321	-3.44958	0.000561469	0.00872534
ENSG00000160013|PTGIR	301.467	-2.15962	0.626249	-3.4485	0.000563707	0.0087512
ENSG00000162616|DNAJB4	1565.64	1.1668	0.338361	3.44839	0.000563949	0.0087512
ENSG00000085741|WNT11	12.0182	6.24118	1.81024	3.4477	0.000565374	0.00876697
ENSG00000261360|AC010491.1	8.6492	5.76746	1.67294	3.44751	0.000565783	0.00876697
ENSG00000263089|AC007114.2	9.09233	5.83733	1.69344	3.44703	0.000566779	0.00876974
ENSG00000168172|HOOK3	1210.55	-0.831051	0.241089	-3.44707	0.000566707	0.00876974
ENSG00000204217|BMPR2	2890.38	-0.651329	0.18897	-3.44674	0.000567403	0.00877307
ENSG00000221914|PPP2R2A	777.877	-1.2144	0.352364	-3.44644	0.000568031	0.00877647
ENSG00000115128|SF3B6	778.558	1.20005	0.348239	3.44605	0.000568848	0.00878277
ENSG00000084093|REST	1012.88	-1.00393	0.291399	-3.44519	0.000570652	0.00879428
ENSG00000006652|IFRD1	527.32	1.75388	0.509071	3.44525	0.000570523	0.00879428
ENSG00000089486|CDIP1	392.086	1.44315	0.418899	3.44511	0.000570823	0.00879428
ENSG00000223584|TVP23CP1	30.0304	-4.0505	1.17585	-3.44475	0.000571593	0.00879983
ENSG00000134533|RERG	264.966	2.31661	0.672794	3.44326	0.000574745	0.00884201
ENSG00000164626|KCNK5	11.706	6.20285	1.80194	3.44233	0.000576737	0.00885994
ENSG00000159658|EFCAB14	2537.12	-0.788223	0.228972	-3.44244	0.000576497	0.00885994
ENSG00000254154|CRYZL2P-SEC16B	36.9837	3.64775	1.06007	3.44105	0.000579455	0.00888898
ENSG00000116991|SIPA1L2	768.314	-1.30253	0.37852	-3.44112	0.000579317	0.00888898
ENSG00000102053|ZC3H12B	60.1167	2.35514	0.684492	3.44072	0.000580174	0.00889366
ENSG00000274259|SYNGAP1-AS1	5.65483	5.15659	1.49933	3.43926	0.000583302	0.00893522
ENSG00000156453|PCDH1	654.486	-1.56117	0.453953	-3.43906	0.000583732	0.00893543
ENSG00000274265|AC245297.3	21.8504	2.44338	0.710532	3.43881	0.000584284	0.00893751
ENSG00000169223|LMAN2	1232.86	-1.24404	0.361822	-3.43827	0.000585447	0.00894891
ENSG00000186235|LINC02610	17.1194	6.75389	1.96448	3.43801	0.000586012	0.00895118
ENSG00000125534|PPDPF	603.108	-1.38633	0.403426	-3.43639	0.000589517	0.00899831
ENSG00000160789|LMNA	4949.08	-0.73052	0.212625	-3.43571	0.000590997	0.00901449
ENSG00000129946|SHC2	82.01	1.55105	0.451498	3.43534	0.000591802	0.00902035
ENSG00000215158|AC138409.2	15.8693	2.35757	0.68639	3.43473	0.000593134	0.00903425
ENSG00000173230|GOLGB1	4510.35	-1.08694	0.316502	-3.43422	0.000594264	0.00904503
ENSG00000183426|NPIPA1	34.356	1.97517	0.575702	3.43089	0.000601612	0.00915038
ENSG00000275395|FCGBP	166.308	-3.61632	1.05435	-3.42989	0.000603825	0.00917754
ENSG00000121281|ADCY7	26.9371	4.5376	1.3231	3.42953	0.00060463	0.00918026
ENSG00000286782|AL355377.3	9.53914	5.91046	1.72345	3.42943	0.00060486	0.00918026
ENSG00000271826|PLS3-AS1	26.6308	3.25412	0.949506	3.42717	0.000609897	0.00925017
ENSG00000235770|LINC00607	19.9841	4.60788	1.34464	3.42686	0.000610607	0.00925441
ENSG00000259972|AC009120.2	190.874	-2.04813	0.597797	-3.42612	0.00061226	0.00925983
ENSG00000085998|POMGNT1	555.498	-1.23362	0.360047	-3.42629	0.000611882	0.00925983
ENSG00000117461|PIK3R3	1433.5	-0.888653	0.259367	-3.42623	0.000612011	0.00925983
ENSG00000143776|CDC42BPA	2507.12	-0.572945	0.167249	-3.42571	0.00061319	0.00926737
ENSG00000196284|SUPT3H	81.1259	2.03338	0.593666	3.42512	0.000614519	0.00928092
ENSG00000145451|GLRA3	15.818	6.63888	1.93852	3.42472	0.000615423	0.00928151
ENSG00000227124|ZNF717	78.8058	1.9709	0.575465	3.42489	0.00061505	0.00928151
ENSG00000156411|ATP5MPL	1005.74	0.750986	0.219371	3.42336	0.000618529	0.0093218
ENSG00000112541|PDE10A	307.403	1.94125	0.567152	3.42279	0.00061981	0.00932801
ENSG00000143314|MRPL24	777.787	-1.48489	0.433802	-3.42297	0.000619405	0.00932801
ENSG00000255760|LINC02422	4.11151	4.68838	1.3701	3.42193	0.00062178	0.00934455
ENSG00000142669|SH3BGRL3	2597.3	-0.958147	0.280001	-3.42194	0.000621749	0.00934455
ENSG00000106443|PHF14	535.749	-1.25404	0.366589	-3.42084	0.000624273	0.00937545
ENSG00000247516|MIR4458HG	86.1992	1.83268	0.535823	3.42032	0.000625481	0.00938703
ENSG00000035687|ADSS	351.669	1.64484	0.481022	3.41947	0.000627432	0.00940972
ENSG00000165359|INTS6L	85.7775	2.84629	0.832518	3.41889	0.00062878	0.00941772
ENSG00000138650|PCDH10	12.835	5.36241	1.56848	3.41886	0.000628843	0.00941772
ENSG00000271327|AC010201.2	7.69398	5.60685	1.64047	3.41783	0.00063123	0.00944688
ENSG00000136244|IL6	99.7097	-3.87202	1.13322	-3.41682	0.000633581	0.00947546
ENSG00000184867|ARMCX2	408.784	1.78988	0.524128	3.41497	0.000637902	0.0095268
ENSG00000128159|TUBGCP6	180.712	1.90588	0.558075	3.41509	0.000637607	0.0095268
ENSG00000172977|KAT5	620.731	-1.31185	0.384242	-3.41413	0.000639858	0.00954937
ENSG00000008128|CDK11A	164.887	-1.43497	0.42064	-3.4114	0.000646303	0.00959724
ENSG00000100767|PAPLN	135.47	-2.19518	0.64342	-3.41173	0.000645521	0.00959724
ENSG00000168386|FILIP1L	5434.57	-0.727025	0.213081	-3.41196	0.000644973	0.00959724
ENSG00000106976|DNM1	194.83	-2.58386	0.75734	-3.41176	0.000645451	0.00959724
ENSG00000172426|RSPH9	26.1352	3.71974	1.09036	3.41147	0.000646148	0.00959724
ENSG00000143256|PFDN2	431.304	-1.40131	0.410716	-3.41187	0.000645194	0.00959724
ENSG00000233170|AC138356.2	8.77471	3.53322	1.03575	3.41126	0.000646643	0.00959724
ENSG00000028116|VRK2	235.036	2.1294	0.624084	3.41205	0.00064477	0.00959724
ENSG00000257433|AC004241.1	14.124	4.50445	1.32068	3.41072	0.000647926	0.00960964
ENSG00000142733|MAP3K6	326.285	-1.67268	0.490567	-3.40968	0.000650385	0.00963944
ENSG00000106397|PLOD3	350.008	1.63587	0.480053	3.40768	0.000655184	0.00969049
ENSG00000157103|SLC6A1	207.101	1.92964	0.566212	3.40799	0.000654441	0.00969049
ENSG00000139910|NOVA1	84.2913	2.14138	0.628366	3.40785	0.000654774	0.00969049
ENSG00000244398|AC116533.1	78.3918	1.02436	0.300665	3.407	0.00065681	0.00970785
ENSG00000149403|GRIK4	8.53636	5.7481	1.68773	3.40582	0.000659663	0.0097382
ENSG00000147274|RBMX	1551.37	-0.625865	0.183776	-3.40559	0.000660225	0.0097382
ENSG00000168268|NT5DC2	961.339	-1.68723	0.495409	-3.40573	0.00065988	0.0097382
ENSG00000117616|RSRP1	918.86	1.53037	0.449573	3.40406	0.000663913	0.00978588
ENSG00000165810|BTNL9	232.223	-2.63446	0.774099	-3.40327	0.00066585	0.0098029
ENSG00000087365|SF3B2	1655.83	-1.13521	0.333571	-3.40321	0.000665981	0.0098029
ENSG00000224051|CPTP	222.762	-1.8208	0.535078	-3.40286	0.000666846	0.0098089
ENSG00000143878|RHOB	3456.63	-1.26635	0.372177	-3.40256	0.000667586	0.00981305
ENSG00000133454|MYO18B	474.295	-1.62909	0.478889	-3.40181	0.000669403	0.00983303
ENSG00000275759|AC026367.3	6.33846	5.32093	1.56447	3.4011	0.000671165	0.00985063
ENSG00000274331|AL355974.1	13.2405	6.38322	1.87689	3.40095	0.000671519	0.00985063
ENSG00000127191|TRAF2	85.8671	1.98954	0.585311	3.39912	0.000676032	0.00991006
ENSG00000250486|FAM218A	15.4931	4.64345	1.36649	3.39808	0.000678615	0.00991559
ENSG00000279502|AC016542.2	65.2612	-3.409	1.00306	-3.39858	0.000677354	0.00991559
ENSG00000116521|SCAMP3	1137.61	-2.12542	0.625461	-3.39817	0.000678393	0.00991559
ENSG00000102996|MMP15	156.346	-2.37224	0.697998	-3.39863	0.000677235	0.00991559
ENSG00000163565|IFI16	1128.96	-1.0538	0.31012	-3.39803	0.00067872	0.00991559
ENSG00000227115|LINC01630	13.1753	6.37232	1.8754	3.39785	0.000679186	0.00991566
ENSG00000100014|SPECC1L	800.215	-1.1237	0.330734	-3.39759	0.000679822	0.00991819
ENSG00000146376|ARHGAP18	180.161	-1.56297	0.460068	-3.39726	0.000680633	0.00991823
ENSG00000187535|IFT140	138.385	-2.43997	0.718226	-3.39722	0.000680749	0.00991823
ENSG00000257207|AC112229.3	8.9937	4.27609	1.25923	3.39579	0.000684307	0.00995303
ENSG00000092054|MYH7	23455.1	-1.39178	0.409954	-3.39496	0.000686384	0.00995303
ENSG00000133195|SLC39A11	563.418	-1.39232	0.410104	-3.39503	0.000686204	0.00995303
ENSG00000104432|IL7	16.8865	3.42315	1.00814	3.39553	0.000684964	0.00995303
ENSG00000087191|PSMC5	2135.96	-1.12071	0.330086	-3.3952	0.000685785	0.00995303
ENSG00000165379|LRFN5	16.2828	4.71688	1.38915	3.39551	0.000685021	0.00995303
ENSG00000006756|ARSD	240.815	-1.5763	0.464285	-3.39511	0.000686001	0.00995303
ENSG00000173473|SMARCC1	854.044	-1.02421	0.301724	-3.39452	0.000687492	0.00996237
ENSG00000107874|CUEDC2	801.928	-1.01852	0.300118	-3.39374	0.000689462	0.00998417
ENSG00000154237|LRRK1	272.198	-1.61071	0.474649	-3.39348	0.000690094	0.00998659
ENSG00000230555|AL450326.1	17.0256	3.67336	1.08268	3.39284	0.000691722	0.00999666
ENSG00000246379|AC040168.1	32.1532	2.29402	0.67613	3.39287	0.000691634	0.00999666
